# Supplementary material for: Performance evaluation of a prototype rapid diagnostic test for combined detection of gambiense human African trypanosomiasis and malaria
Source: PLoS Negl Trop Dis. 2020 Apr 6;14(4):e0008168. doi: 10.1371/journal.pntd.0008168 (PMC7162526; doi:10.1371/journal.pntd.0008168)
Supplement: S1 Data — (CSV) [file pntd.0008168.s004.csv]

Participant_ID	Country	Site	HAT endemic region	Gender	Age (years)	Onsite White Blood Cell counting	P.f malaria RDT Result on site	Malaria Thick Blood Smear Result	Malaria thin Blood Smear Results	Plasmodium Density (per µl)	P.f malaria PCR	Onsite HAT RDT Result	Onsite HAT RDT 2.0 Result	Tryps in Lymph node aspirate examination	Tryps in blood examination	Tryps in CSF examination	While Blood Cell in CSF per µl	Blinding code in lab	P.f malaria RDT result in lab (1st reader)	Combo RDT HAT band result_1st Reader	Combo RDT malaria band result_1st Reader	P.f malaria RDT result in lab (2nd reader)	Combo RDT HAT band result_2nd Reader	Combo RDT malaria band result_2nd Reader	Malaria assessment enrolment status	HAT assessment enrolment status
KC001	Uganda	Kasangati	no	Female	22		negative	not done	not done		negative	negative	not done	not done	not done	not done	not done	144	negative	negative	negative	positive	negative	positive	excluded	enrolled
KC002	Uganda	Kasangati	no	Female	19		negative	not done	not done		negative	negative	not done	not done	not done	not done	not done	621	negative	negative	negative	negative	negative	negative	excluded	enrolled
KC005	Uganda	Kasangati	no	Female	28		negative	not done	not done		negative	positive	not done	not done	not done	not done	not done	115	negative	negative	negative	negative	negative	negative	excluded	enrolled
KC006	Uganda	Kasangati	no	Female	60		negative	not done	not done		negative	negative	not done	not done	not done	not done	not done	121	negative	negative	negative	negative	negative	negative	excluded	enrolled
KC008	Uganda	Kasangati	no	Female	29		negative	not done	not done		negative	negative	not done	not done	not done	not done	not done	426	negative	negative	negative	negative	negative	negative	excluded	enrolled
KC009	Uganda	Kasangati	no	Male	38		negative	not done	not done		negative	negative	not done	not done	not done	not done	not done	899	negative	negative	negative	negative	positive	negative	excluded	enrolled
KC010	Uganda	Kasangati	no	Female	60		negative	not done	not done		negative	negative	not done	not done	not done	not done	not done	406	negative	negative	negative	negative	negative	negative	excluded	enrolled
KC011	Uganda	Kasangati	no	Female	25		negative	not done	not done		negative	negative	not done	not done	not done	not done	not done	700	negative	negative	negative	negative	negative	negative	excluded	enrolled
KC013	Uganda	Kasangati	no	Male	39		negative	not done	not done		negative	negative	not done	not done	not done	not done	not done	492	negative	negative	negative	negative	negative	negative	excluded	enrolled
KC014	Uganda	Kasangati	no	Female	23		negative	not done	not done		negative	negative	not done	not done	not done	not done	not done	931	negative	negative	negative	negative	negative	negative	excluded	enrolled
KC015	Uganda	Kasangati	no	Female	30		negative	not done	not done		negative	negative	not done	not done	not done	not done	not done	791	negative	negative	negative	negative	negative	negative	excluded	enrolled
KC016	Uganda	Kasangati	no	Female	18		negative	not done	not done		negative	negative	not done	not done	not done	not done	not done	573	negative	negative	negative	negative	negative	negative	excluded	enrolled
KC017	Uganda	Kasangati	no	Female	80		negative	not done	not done		negative	negative	not done	not done	not done	not done	not done	106	negative	negative	negative	negative	negative	negative	excluded	enrolled
KC018	Uganda	Kasangati	no	Male	45		negative	not done	not done		negative	negative	not done	not done	not done	not done	not done	806	negative	negative	negative	negative	negative	negative	excluded	enrolled
KC019	Uganda	Kasangati	no	Female	58		negative	not done	not done		negative	negative	not done	not done	not done	not done	not done	913	negative	negative	negative	negative	negative	negative	excluded	enrolled
kc020	Uganda	Kasangati	no	Female	27		negative	not done	not done		negative	negative	not done	not done	not done	not done	not done	947	negative	negative	negative	negative	negative	negative	excluded	enrolled
KC021	Uganda	Kasangati	no	Female	19		negative	not done	not done		negative	negative	not done	not done	not done	not done	not done	587	negative	negative	negative	negative	negative	negative	excluded	enrolled
KC022	Uganda	Kasangati	no	Female	40		negative	not done	not done		negative	negative	not done	not done	not done	not done	not done	358	negative	negative	negative	negative	negative	negative	excluded	enrolled
KC023	Uganda	Kasangati	no	Female	42		negative	not done	not done		negative	negative	not done	not done	not done	not done	not done	963	negative	negative	negative	negative	negative	negative	excluded	enrolled
KC024	Uganda	Kasangati	no	Female	18		negative	not done	not done		negative	negative	not done	not done	not done	not done	not done	31	negative	negative	negative	negative	negative	negative	excluded	enrolled
KC025	Uganda	Kasangati	no	Female	19		negative	not done	not done		negative	negative	not done	not done	not done	not done	not done	636	negative	negative	negative	negative	negative	negative	excluded	enrolled
KC026	Uganda	Kasangati	no	Male	26		negative	not done	not done		negative	negative	not done	not done	not done	not done	not done	736	negative	negative	negative	negative	negative	negative	excluded	enrolled
KC027	Uganda	Kasangati	no	Female	24		negative	not done	not done		negative	negative	not done	not done	not done	not done	not done	776	negative	negative	negative	negative	negative	negative	excluded	enrolled
KC028	Uganda	Kasangati	no	Male	22		negative	not done	not done		negative	negative	not done	not done	not done	not done	not done	733	negative	negative	negative	negative	negative	negative	excluded	enrolled
KC029	Uganda	Kasangati	no	Female	60		negative	not done	not done		negative	negative	not done	not done	not done	not done	not done	953	positive	negative	positive	positive	negative	positive	excluded	enrolled
KC030	Uganda	Kasangati	no	Male	25		negative	not done	not done		negative	negative	not done	not done	not done	not done	not done	NA	not done	not done	not done	not done	not done	not done	excluded	Sample Not Tested In Lab
KC031	Uganda	Kasangati	no	Female	30		negative	not done	not done		negative	negative	not done	not done	not done	not done	not done	NA	not done	not done	not done	not done	not done	not done	excluded	Sample Not Tested In Lab
KC032	Uganda	Kasangati	no	Female	32		negative	not done	not done		negative	negative	not done	not done	not done	not done	not done	398	negative	negative	negative	negative	negative	negative	excluded	enrolled
kc033	Uganda	Kasangati	no	Female	33		negative	not done	not done		negative	negative	not done	not done	not done	not done	not done	296	negative	negative	negative	negative	negative	negative	excluded	enrolled
KC034	Uganda	Kasangati	no	Female	28		negative	not done	not done		negative	negative	not done	not done	not done	not done	not done	774	negative	negative	negative	negative	negative	negative	excluded	enrolled
KC035	Uganda	Kasangati	no	Male	20		negative	not done	not done		negative	negative	not done	not done	not done	not done	not done	658	negative	negative	negative	negative	negative	negative	excluded	enrolled
KC036	Uganda	Kasangati	no	Female	21		negative	not done	not done		negative	negative	not done	not done	not done	not done	not done	980	negative	negative	negative	negative	negative	negative	excluded	enrolled
KC037	Uganda	Kasangati	no	Female	32		negative	not done	not done		negative	negative	not done	not done	not done	not done	not done	367	negative	negative	negative	negative	negative	negative	excluded	enrolled
KC038	Uganda	Kasangati	no	Female	28		negative	not done	not done		negative	negative	not done	not done	not done	not done	not done	529	negative	negative	negative	negative	negative	negative	excluded	enrolled
KC039	Uganda	Kasangati	no	Female	23		negative	not done	not done		negative	negative	not done	not done	not done	not done	not done	39	negative	negative	negative	negative	negative	negative	excluded	enrolled
KC040	Uganda	Kasangati	no	Female	30		negative	not done	not done		negative	negative	not done	not done	not done	not done	not done	420	negative	negative	negative	negative	negative	negative	excluded	enrolled
KC041	Uganda	Kasangati	no	Male	40		negative	not done	not done		negative	negative	not done	not done	not done	not done	not done	224	negative	negative	negative	negative	negative	negative	excluded	enrolled
KC042	Uganda	Kasangati	no	Female	25		negative	not done	not done		negative	negative	not done	not done	not done	not done	not done	178	negative	negative	negative	negative	negative	negative	excluded	enrolled
KC043	Uganda	Kasangati	no	Female	28		negative	not done	not done		negative	negative	not done	not done	not done	not done	not done	NA	not done	not done	not done	not done	not done	not done	excluded	Sample Not Tested In Lab
KC045	Uganda	Kasangati	no	Female	20		negative	not done	not done		negative	negative	not done	not done	not done	not done	not done	441	negative	negative	negative	negative	negative	negative	excluded	enrolled
KC046	Uganda	Kasangati	no	Male	49		negative	not done	not done		negative	negative	not done	not done	not done	not done	not done	108	negative	negative	negative	negative	negative	negative	excluded	enrolled
KC047	Uganda	Kasangati	no	Female	28		negative	not done	not done		negative	negative	not done	not done	not done	not done	not done	462	negative	negative	negative	negative	negative	negative	excluded	enrolled
KC048	Uganda	Kasangati	no	Female	88	8000	positive	positive	P.f	600	positive	negative	not done	not done	not done	not done	not done	971	positive	negative	positive	positive	negative	positive	enrolled	enrolled
KC049	Uganda	Kasangati	no	Female	48		negative	not done	not done		negative	negative	not done	not done	not done	not done	not done	617	negative	negative	negative	negative	negative	negative	excluded	enrolled
KC050	Uganda	Kasangati	no	Female	28		negative	not done	not done		negative	negative	not done	not done	not done	not done	not done	725	negative	negative	negative	negative	negative	negative	excluded	enrolled
KC051	Uganda	Kasangati	no	Female	38		negative	not done	not done		negative	negative	not done	not done	not done	not done	not done	198	negative	negative	negative	negative	negative	negative	excluded	enrolled
KC052	Uganda	Kasangati	no	Female	22		negative	not done	not done		negative	negative	not done	not done	not done	not done	not done	445	negative	negative	negative	negative	negative	negative	excluded	enrolled
KC053	Uganda	Kasangati	no	Male	21		negative	not done	not done		negative	negative	not done	not done	not done	not done	not done	490	negative	negative	negative	negative	negative	negative	excluded	enrolled
KC055	Uganda	Kasangati	no	Male	35	8000	positive	positive	P.f	880	positive	negative	not done	not done	not done	not done	not done	638	positive	negative	positive	positive	negative	positive	enrolled	enrolled
KC056	Uganda	Kasangati	no	Male	28		negative	not done	not done		negative	negative	not done	not done	not done	not done	not done	651	negative	negative	negative	negative	negative	negative	excluded	enrolled
KCO12	Uganda	Kasangati	no	Male	64		negative	not done	not done		negative	positive	not done	not done	not done	not done	not done	NA	not done	not done	not done	not done	not done	not done	excluded	Sample Not Tested In Lab
OC009	Uganda	Omugo	yes	Female	35	2600	positive	positive	P.f	104	positive	negative	not done	not done	not done	not done	not done	NA	not done	not done	not done	not done	not done	not done	Sample Not Tested In Lab	Sample Not Tested In Lab
OC201	Uganda	Omugo	yes	Female	28	9400	positive	positive	P.f	94	positive	negative	not done	not done	not done	not done	not done	565	positive	negative	positive	positive	negative	positive	enrolled	enrolled
OC202	Uganda	Omugo	yes	Female	28	5000	positive	positive	P.f	2475	positive	negative	not done	not done	not done	not done	not done	252	positive	negative	positive	positive	negative	positive	enrolled	enrolled
OC203	Uganda	Omugo	yes	Female	18	9800	positive	positive	P.f	19600	positive	negative	not done	not done	not done	not done	not done	848	positive	negative	positive	positive	negative	positive	enrolled	enrolled
OC204	Uganda	Omugo	yes	Female	25	13000	positive	positive	P.f	1105	positive	negative	not done	not done	not done	not done	not done	920	positive	negative	positive	positive	negative	positive	enrolled	enrolled
OC213	Uganda	Omugo	yes	Male	19	18600	positive	positive	P.f	279	positive	negative	not done	not done	not done	not done	not done	350	positive	negative	positive	positive	negative	positive	enrolled	enrolled
OC216	Uganda	Omugo	yes	Female	52	12000	positive	positive	P.f	180	positive	negative	not done	not done	not done	not done	not done	245	positive	negative	positive	positive	negative	positive	enrolled	enrolled
OC217	Uganda	Omugo	yes	Male	36	4800	positive	positive	P.f	3168	positive	negative	not done	not done	not done	not done	not done	369	positive	negative	positive	positive	negative	positive	enrolled	enrolled
OC218	Uganda	Omugo	yes	Female	20	22400	positive	positive	P.f	25984	positive	negative	not done	not done	not done	not done	not done	458	positive	negative	positive	positive	negative	positive	enrolled	enrolled
OC224	Uganda	Omugo	yes	Female	23	10400	positive	positive	P.f	936	positive	negative	not done	not done	not done	not done	not done	389	positive	negative	positive	positive	negative	positive	enrolled	enrolled
OC225	Uganda	Omugo	yes	Male	19	8600	positive	positive	P.f	516	positive	negative	not done	not done	not done	not done	not done	546	positive	negative	positive	positive	negative	positive	enrolled	enrolled
OC229	Uganda	Omugo	yes	Female	21	6800	positive	positive	P.f	306000	positive	negative	not done	not done	not done	not done	not done	839	positive	negative	positive	positive	negative	positive	enrolled	enrolled
OC251	Uganda	Omugo	yes	Female	18	3800	positive	positive	P.f	7410	positive	negative	not done	not done	not done	not done	not done	847	positive	negative	positive	positive	negative	positive	enrolled	enrolled
OC255	Uganda	Omugo	yes	Female	38	4600	positive	positive	P.f	46	positive	negative	not done	not done	not done	not done	not done	743	positive	negative	positive	positive	negative	positive	enrolled	enrolled
OC269	Uganda	Omugo	yes	Female	28	3000	positive	positive	P.f	30	positive	negative	not done	not done	not done	not done	not done	452	positive	negative	positive	positive	negative	positive	enrolled	enrolled
OC272	Uganda	Omugo	yes	Female	58	3700	positive	positive	P.f	278	positive	negative	not done	not done	not done	not done	not done	283	positive	negative	positive	positive	negative	positive	enrolled	enrolled
OC274	Uganda	Omugo	yes	Female	25	3400	positive	positive	P.f	51	positive	negative	not done	not done	not done	not done	not done	377	positive	negative	positive	positive	negative	positive	enrolled	enrolled
OC277	Uganda	Omugo	yes	Female	23	4700	positive	positive	P.f	141	positive	positive	not done	negative	negative	not done	not done	14	positive	negative	positive	positive	negative	positive	enrolled	enrolled
OC281	Uganda	Omugo	yes	Female	21	6000	positive	positive	P.f	60	positive	negative	not done	not done	not done	not done	not done	854	positive	negative	positive	positive	negative	positive	enrolled	enrolled
OC282	Uganda	Omugo	yes	Female	18	7400	positive	positive	P.f	148	positive	negative	not done	not done	not done	not done	not done	695	positive	positive	positive	positive	positive	positive	enrolled	enrolled
OC288	Uganda	Omugo	yes	Female	25	4100	positive	positive	P.f	287	positive	negative	not done	not done	not done	not done	not done	928	positive	negative	positive	positive	negative	positive	enrolled	enrolled
OC289	Uganda	Omugo	yes	Female	18	6100	positive	positive	P.f	1220	positive	negative	not done	not done	not done	not done	not done	975	positive	negative	positive	positive	negative	positive	enrolled	enrolled
OC292	Uganda	Omugo	yes	Male	40	4100	positive	positive	P.f	3690	positive	negative	not done	not done	not done	not done	not done	800	positive	negative	positive	positive	negative	positive	enrolled	enrolled
OC293	Uganda	Omugo	yes	Female	22	4500	positive	positive	P.f	90	positive	negative	not done	not done	not done	not done	not done	74	positive	negative	positive	positive	negative	positive	enrolled	enrolled
OC294	Uganda	Omugo	yes	Female	43	6900	positive	positive	P.f	242	positive	negative	not done	not done	not done	not done	not done	133	positive	negative	positive	positive	negative	positive	enrolled	enrolled
OC295	Uganda	Omugo	yes	Female	28	5700	positive	positive	P.f	342	positive	negative	not done	not done	not done	not done	not done	444	positive	negative	positive	positive	negative	positive	enrolled	enrolled
OC297	Uganda	Omugo	yes	Female	21	4000	positive	positive	P.f	201	positive	negative	not done	not done	not done	not done	not done	964	positive	negative	positive	positive	negative	positive	enrolled	enrolled
OC298	Uganda	Omugo	yes	Male	18	3700	positive	positive	P.f	1110	positive	negative	not done	not done	not done	not done	not done	592	positive	negative	positive	positive	negative	positive	enrolled	enrolled
OC299	Uganda	Omugo	yes	Female	19	4300	positive	positive	P.f	537	positive	negative	not done	not done	not done	not done	not done	618	positive	positive	positive	positive	positive	positive	enrolled	enrolled
OC300	Uganda	Omugo	yes	Female	49	6700	positive	positive	P.f	101	positive	negative	not done	not done	not done	not done	not done	391	positive	negative	positive	positive	negative	positive	enrolled	enrolled
OC302	Uganda	Omugo	yes	Female	29	10000	positive	positive	P.f	2700	positive	negative	not done	not done	not done	not done	not done	NA	not done	not done	not done	not done	not done	not done	Sample Not Tested In Lab	Sample Not Tested In Lab
OC310	Uganda	Omugo	yes	Female	36	3300	positive	positive	P.f	33	positive	negative	not done	not done	not done	not done	not done	157	positive	negative	positive	positive	negative	positive	enrolled	enrolled
OC313	Uganda	Omugo	yes	Female	33	5400	positive	positive	P.f	621	positive	negative	not done	not done	not done	not done	not done	783	positive	negative	positive	positive	negative	positive	enrolled	enrolled
OC315	Uganda	Omugo	yes	Male	37	3400	positive	positive	P.f	1598	positive	negative	not done	not done	not done	not done	not done	626	positive	negative	positive	positive	negative	positive	enrolled	enrolled
OC317	Uganda	Omugo	yes	Female	18	2900	positive	positive	P.f	1711	positive	negative	not done	not done	not done	not done	not done	485	positive	negative	positive	positive	negative	positive	enrolled	enrolled
OC321	Uganda	Omugo	yes	Female	35	8700	positive	positive	P.f	174	positive	negative	not done	not done	not done	not done	not done	28	positive	negative	positive	positive	negative	positive	enrolled	enrolled
OC323	Uganda	Omugo	yes	Female	29	15500	positive	positive	P.f	1240	positive	negative	not done	not done	not done	not done	not done	642	positive	negative	positive	positive	negative	positive	enrolled	enrolled
OC324	Uganda	Omugo	yes	Female	18	3400	positive	positive	P.f	51	positive	negative	not done	not done	not done	not done	not done	412	positive	negative	positive	positive	negative	positive	enrolled	enrolled
OC325	Uganda	Omugo	yes	Female	23	6300	positive	positive	P.f	252	positive	negative	not done	not done	not done	not done	not done	749	positive	negative	positive	positive	negative	positive	enrolled	enrolled
OC326	Uganda	Omugo	yes	Female	51	4800	positive	positive	P.f	432	positive	negative	not done	not done	not done	not done	not done	439	positive	negative	positive	positive	negative	positive	enrolled	enrolled
OC328	Uganda	Omugo	yes	Female	18	6800	positive	positive	P.f	71	positive	positive	not done	not done	negative	not done	not done	622	positive	negative	positive	positive	negative	positive	enrolled	enrolled
OC329	Uganda	Omugo	yes	Male	18	6800	positive	positive	P.f	68	positive	negative	not done	not done	not done	not done	not done	873	positive	negative	positive	positive	negative	positive	enrolled	enrolled
OC332	Uganda	Omugo	yes	Female	38	5000	positive	positive	P.f	100	positive	negative	not done	not done	not done	not done	not done	859	positive	negative	positive	positive	positive	positive	enrolled	enrolled
OC333	Uganda	Omugo	yes	Female	34	9600	positive	positive	P.f	96	positive	negative	not done	not done	not done	not done	not done	503	positive	positive	positive	positive	positive	positive	enrolled	enrolled
OC334	Uganda	Omugo	yes	Female	41	9700	positive	positive	P.f	97	positive	negative	not done	not done	not done	not done	not done	778	positive	negative	positive	positive	negative	positive	enrolled	enrolled
OC336	Uganda	Omugo	yes	Male	26	4200	positive	positive	P.f	210	positive	negative	not done	not done	not done	not done	not done	946	positive	negative	positive	positive	negative	positive	enrolled	enrolled
OC340	Uganda	Omugo	yes	Female	20	900	positive	positive	P.f	45	positive	negative	not done	not done	not done	not done	not done	612	positive	negative	positive	positive	negative	positive	enrolled	enrolled
OC341	Uganda	Omugo	yes	Female	29	5800	positive	positive	P.f	87	positive	negative	not done	not done	not done	not done	not done	828	positive	negative	positive	positive	negative	positive	enrolled	enrolled
OC342	Uganda	Omugo	yes	Female	50	4700	positive	positive	P.f	47	positive	negative	not done	not done	not done	not done	not done	511	positive	negative	positive	positive	negative	positive	enrolled	enrolled
KC057	Uganda	Kasangati	no	Female	40		negative	not done	not done		negative	negative	not done	not done	not done	not done	not done	863	negative	negative	negative	negative	negative	negative	excluded	enrolled
KC058	Uganda	Kasangati	no	Female	30		negative	not done	not done		negative	negative	not done	not done	not done	not done	not done	201	negative	negative	negative	negative	negative	negative	excluded	enrolled
KC059	Uganda	Kasangati	no	Male	28		negative	not done	not done		negative	negative	not done	not done	not done	not done	not done	312	negative	negative	negative	negative	negative	negative	excluded	enrolled
KC060	Uganda	Kasangati	no	Female	50		negative	not done	not done		negative	negative	not done	not done	not done	not done	not done	274	negative	negative	negative	negative	negative	negative	excluded	enrolled
KC061	Uganda	Kasangati	no	Female	18		negative	not done	not done		negative	negative	not done	not done	not done	not done	not done	263	negative	negative	negative	negative	negative	negative	excluded	enrolled
KC062	Uganda	Kasangati	no	Female	35		negative	not done	not done		negative	negative	not done	not done	not done	not done	not done	694	negative	positive	negative	negative	positive	negative	excluded	enrolled
KC063	Uganda	Kasangati	no	Female	25		negative	not done	not done		negative	negative	not done	not done	not done	not done	not done	957	negative	negative	negative	negative	negative	negative	excluded	enrolled
KC064	Uganda	Kasangati	no	Female	50	8000	positive	positive	P.f	400	positive	negative	not done	not done	not done	not done	not done	908	positive	negative	positive	positive	negative	positive	enrolled	enrolled
KC065	Uganda	Kasangati	no	Female	38		negative	not done	not done		negative	negative	not done	not done	not done	not done	not done	798	negative	negative	negative	negative	negative	negative	excluded	enrolled
KC066	Uganda	Kasangati	no	Male	21		negative	not done	not done		negative	negative	not done	not done	not done	not done	not done	305	negative	negative	negative	negative	negative	negative	excluded	enrolled
KC067	Uganda	Kasangati	no	Female	33		negative	not done	not done		negative	negative	not done	not done	not done	not done	not done	206	negative	negative	negative	negative	negative	negative	excluded	enrolled
KC068	Uganda	Kasangati	no	Female	21		negative	not done	not done		negative	negative	not done	not done	not done	not done	not done	896	negative	negative	negative	negative	negative	negative	excluded	enrolled
KC069	Uganda	Kasangati	no	Male	28		negative	not done	not done		negative	negative	not done	not done	not done	not done	not done	682	negative	negative	negative	negative	negative	negative	excluded	enrolled
KC070	Uganda	Kasangati	no	Male	19		negative	not done	not done		negative	positive	not done	not done	not done	not done	not done	27	negative	positive	negative	negative	positive	negative	excluded	enrolled
KC071	Uganda	Kasangati	no	Male	42	8000	positive	positive	P.f	120	positive	negative	not done	not done	not done	not done	not done	10	positive	negative	positive	positive	negative	positive	enrolled	enrolled
KC072	Uganda	Kasangati	no	Male	28		negative	not done	not done		negative	negative	not done	not done	not done	not done	not done	22	negative	negative	negative	negative	negative	negative	excluded	enrolled
KC073	Uganda	Kasangati	no	Female	27		negative	not done	not done		negative	negative	not done	not done	not done	not done	not done	497	negative	negative	negative	negative	negative	negative	excluded	enrolled
KC074	Uganda	Kasangati	no	Male	24		negative	not done	not done		negative	negative	not done	not done	not done	not done	not done	582	negative	negative	negative	negative	negative	negative	excluded	enrolled
KC075	Uganda	Kasangati	no	Female	75		negative	not done	not done		negative	negative	not done	not done	not done	not done	not done	264	negative	negative	negative	negative	negative	negative	excluded	enrolled
KC076	Uganda	Kasangati	no	Male	27		negative	not done	not done		negative	negative	not done	not done	not done	not done	not done	510	negative	negative	negative	negative	negative	negative	excluded	enrolled
KC077	Uganda	Kasangati	no	Female	22		negative	not done	not done		negative	negative	not done	not done	not done	not done	not done	869	negative	negative	negative	negative	negative	negative	excluded	enrolled
KC078	Uganda	Kasangati	no	Male	64		negative	not done	not done		negative	negative	not done	not done	not done	not done	not done	33	negative	negative	positive	negative	negative	negative	excluded	enrolled
KC079	Uganda	Kasangati	no	Female	20	8000	positive	positive	P.f	1760	positive	positive	not done	not done	not done	not done	not done	968	positive	negative	negative	positive	negative	positive	enrolled	enrolled
KC080	Uganda	Kasangati	no	Male	53		negative	not done	not done		negative	positive	not done	not done	not done	not done	not done	3	negative	negative	negative	negative	negative	negative	excluded	enrolled
KC081	Uganda	Kasangati	no	Male	23		negative	not done	not done		negative	negative	not done	not done	not done	not done	not done	701	negative	negative	negative	negative	negative	negative	excluded	enrolled
KC082	Uganda	Kasangati	no	Female	18		negative	not done	not done		negative	negative	not done	not done	not done	not done	not done	697	negative	negative	negative	negative	negative	negative	excluded	enrolled
KC083	Uganda	Kasangati	no	Male	60		negative	not done	not done		negative	negative	not done	not done	not done	not done	not done	NA	not done	not done	not done	not done	not done	not done	excluded	Sample Not Tested In Lab
KC085	Uganda	Kasangati	no	Female	27		negative	not done	not done		negative	negative	not done	not done	not done	not done	not done	972	negative	negative	negative	negative	negative	positive	excluded	enrolled
KC086	Uganda	Kasangati	no	Female	26		negative	not done	not done		negative	negative	not done	not done	not done	not done	not done	559	negative	positive	negative	negative	positive	negative	excluded	enrolled
KC087	Uganda	Kasangati	no	Male	34		negative	not done	not done		negative	negative	not done	not done	not done	not done	not done	25	negative	negative	negative	negative	negative	negative	excluded	enrolled
KC088	Uganda	Kasangati	no	Male	25	8000	positive	positive	P.f	880	positive	negative	not done	not done	not done	not done	not done	710	positive	negative	positive	positive	negative	positive	enrolled	enrolled
KC089	Uganda	Kasangati	no	Male	34		negative	not done	not done		negative	negative	not done	not done	not done	not done	not done	230	negative	negative	negative	positive	negative	positive	excluded	enrolled
KC090	Uganda	Kasangati	no	Female	30		negative	not done	not done		negative	negative	not done	not done	not done	not done	not done	657	negative	negative	negative	negative	negative	negative	excluded	enrolled
KC091	Uganda	Kasangati	no	Female	25		negative	not done	not done		negative	negative	not done	not done	not done	not done	not done	299	negative	negative	negative	negative	negative	negative	excluded	enrolled
KC092	Uganda	Kasangati	no	Female	18		negative	not done	not done		negative	negative	not done	not done	not done	not done	not done	763	negative	negative	negative	negative	negative	negative	excluded	enrolled
KC093	Uganda	Kasangati	no	Male	44		negative	not done	not done		negative	negative	not done	not done	not done	not done	not done	885	negative	negative	negative	negative	negative	negative	excluded	enrolled
KC094	Uganda	Kasangati	no	Male	32		negative	not done	not done		negative	negative	not done	not done	not done	not done	not done	287	negative	negative	negative	negative	negative	negative	excluded	enrolled
KC095	Uganda	Kasangati	no	Female	25		negative	not done	not done		negative	negative	not done	not done	not done	not done	not done	985	negative	negative	negative	negative	negative	negative	excluded	enrolled
KC096	Uganda	Kasangati	no	Female	18		negative	not done	not done		negative	negative	not done	not done	not done	not done	not done	35	negative	negative	negative	negative	negative	negative	excluded	enrolled
KC097	Uganda	Kasangati	no	Male	23		negative	not done	not done		negative	negative	not done	not done	not done	not done	not done	NA	not done	not done	not done	not done	not done	not done	excluded	Sample Not Tested In Lab
KC098	Uganda	Kasangati	no	Female	33		negative	not done	not done		negative	negative	not done	not done	not done	not done	not done	499	positive	negative	negative	negative	negative	negative	excluded	enrolled
KC099	Uganda	Kasangati	no	Female	24		negative	not done	not done		negative	negative	not done	not done	not done	not done	not done	916	negative	negative	negative	negative	negative	negative	excluded	enrolled
KC100	Uganda	Kasangati	no	Female	23		negative	not done	not done		negative	negative	not done	not done	not done	not done	not done	813	negative	negative	negative	negative	negative	negative	excluded	enrolled
KC101	Uganda	Kasangati	no	Female	34		negative	not done	not done		negative	negative	not done	not done	not done	not done	not done	852	negative	negative	negative	negative	negative	negative	excluded	enrolled
KC102	Uganda	Kasangati	no	Female	35		negative	not done	not done		negative	negative	not done	not done	not done	not done	not done	793	negative	negative	negative	negative	negative	negative	excluded	enrolled
KC103	Uganda	Kasangati	no	Female	28		negative	not done	not done		negative	negative	not done	not done	not done	not done	not done	132	negative	negative	negative	negative	negative	negative	excluded	enrolled
KC104	Uganda	Kasangati	no	Male	38		negative	not done	not done		negative	negative	not done	not done	not done	not done	not done	415	negative	negative	negative	negative	negative	negative	excluded	enrolled
KC105	Uganda	Kasangati	no	Male	24		negative	not done	not done		negative	negative	not done	not done	not done	not done	not done	691	negative	negative	negative	negative	negative	negative	excluded	enrolled
KC106	Uganda	Kasangati	no	Female	35		negative	not done	not done		negative	negative	not done	not done	not done	not done	not done	372	negative	negative	negative	negative	negative	negative	excluded	enrolled
KC107	Uganda	Kasangati	no	Female	21		negative	not done	not done		negative	negative	not done	not done	not done	not done	not done	357	negative	negative	negative	negative	negative	negative	excluded	enrolled
KC108	Uganda	Kasangati	no	Female	25		negative	not done	not done		negative	negative	not done	not done	not done	not done	not done	16	negative	negative	negative	negative	negative	negative	excluded	enrolled
KC109	Uganda	Kasangati	no	Male	20		negative	not done	not done		negative	negative	not done	not done	not done	not done	not done	175	negative	negative	negative	negative	negative	negative	excluded	enrolled
KC110	Uganda	Kasangati	no	Female	45		negative	not done	not done		negative	negative	not done	not done	not done	not done	not done	404	negative	negative	negative	negative	negative	negative	excluded	enrolled
KC111	Uganda	Kasangati	no	Female	60		negative	not done	not done		negative	negative	not done	not done	not done	not done	not done	336	negative	negative	negative	negative	negative	negative	excluded	enrolled
KC139	Uganda	Kasangati	no	Female	30	8000	positive	positive	P.f	1000	positive	negative	not done	not done	not done	not done	not done	865	positive	negative	positive	positive	negative	positive	enrolled	enrolled
KC151	Uganda	Kasangati	no	Male	43	8000	positive	positive	P.f	20600	positive	negative	not done	not done	not done	not done	not done	732	positive	negative	positive	positive	negative	positive	enrolled	enrolled
KC167	Uganda	Kasangati	no	Male	29	8000	positive	positive	P.f	6480	positive	negative	not done	not done	not done	not done	not done	347	positive	negative	positive	positive	positive	positive	enrolled	enrolled
KC168	Uganda	Kasangati	no	Female	27	8000	positive	positive	P.f	520	positive	negative	not done	not done	not done	not done	not done	388	negative	negative	negative	negative	negative	negative	enrolled	enrolled
KC169	Uganda	Kasangati	no	Female	26	8000	positive	positive	P.f	1200	positive	negative	not done	not done	not done	not done	not done	734	positive	negative	positive	positive	negative	positive	enrolled	enrolled
KC175	Uganda	Kasangati	no	Female	18	8000	positive	positive	P.f	30680	positive	negative	not done	not done	not done	not done	not done	88	positive	negative	positive	positive	negative	positive	enrolled	enrolled
KC177	Uganda	Kasangati	no	Male	50	8000	positive	positive	P.f	1360	positive	negative	not done	not done	not done	not done	not done	13	positive	negative	positive	positive	negative	positive	enrolled	enrolled
KC186	Uganda	Kasangati	no	Female	45	8000	positive	positive	P.f	1040	positive	positive	not done	not done	not done	not done	not done	410	positive	negative	positive	positive	negative	positive	enrolled	enrolled
KC187	Uganda	Kasangati	no	Male	18	8000	positive	positive	P.f	1000	positive	negative	not done	not done	not done	not done	not done	225	positive	negative	positive	positive	negative	positive	enrolled	enrolled
KC190	Uganda	Kasangati	no	Female	19	9600	positive	positive	P.f	7056	positive	negative	not done	not done	not done	not done	not done	534	positive	negative	positive	positive	negative	positive	enrolled	enrolled
KC217	Uganda	Kasangati	no	Male	25	8000	positive	positive	P.f	1200	positive	negative	not done	not done	not done	not done	not done	605	positive	negative	positive	positive	negative	positive	enrolled	enrolled
KC220	Uganda	Kasangati	no	Female	37	8000	positive	positive	P.f	920	positive	negative	not done	not done	not done	not done	not done	131	positive	negative	positive	positive	negative	positive	enrolled	enrolled
KC241	Uganda	Kasangati	no	Male	50		negative	not done	not done		negative	negative	not done	not done	not done	not done	not done	119	negative	negative	negative	negative	negative	negative	excluded	enrolled
KC243	Uganda	Kasangati	no	Male	18		negative	not done	not done		negative	positive	not done	not done	not done	not done	not done	649	negative	negative	negative	negative	negative	negative	excluded	enrolled
KC244	Uganda	Kasangati	no	Male	18		negative	not done	not done		negative	positive	not done	not done	not done	not done	not done	340	negative	negative	negative	negative	negative	negative	excluded	enrolled
KC245	Uganda	Kasangati	no	Male	18		negative	not done	not done		negative	negative	not done	not done	not done	not done	not done	394	negative	negative	negative	negative	negative	negative	excluded	enrolled
KC246	Uganda	Kasangati	no	Male	18		negative	not done	not done		negative	negative	not done	not done	not done	not done	not done	199	negative	negative	negative	negative	negative	negative	excluded	enrolled
KC291	Uganda	Kasangati	no	Male	30	4800	positive	positive	P.f	342	positive	negative	not done	not done	not done	not done	not done	799	negative	negative	negative	negative	negative	negative	enrolled	enrolled
KC301	Uganda	Kasangati	no	Male	18		negative	not done	not done		negative	negative	not done	not done	not done	not done	not done	281	negative	negative	negative	negative	negative	negative	excluded	enrolled
KC302	Uganda	Kasangati	no	Male	56		negative	not done	not done		negative	positive	not done	not done	not done	not done	not done	506	negative	negative	negative	negative	negative	negative	excluded	enrolled
KC303	Uganda	Kasangati	no	Male	87		negative	not done	not done		negative	negative	not done	not done	not done	not done	not done	893	negative	negative	negative	negative	negative	negative	excluded	enrolled
KC323	Uganda	Kasangati	no	Female	34	9300	positive	positive	P.f	9207	positive	negative	not done	not done	not done	not done	not done	683	positive	negative	positive	positive	negative	positive	enrolled	enrolled
KC326	Uganda	Kasangati	no	Female	35	6400	positive	positive	P.f	448	positive	negative	not done	not done	not done	not done	not done	470	positive	negative	positive	positive	negative	positive	enrolled	enrolled
KC340	Uganda	Kasangati	no	Female	18	8000	positive	positive	P.f	26000	positive	positive	not done	not done	not done	not done	not done	983	positive	negative	positive	positive	negative	positive	enrolled	enrolled
KC343	Uganda	Kasangati	no	Female	30	6800	positive	positive	P.f	306	positive	negative	not done	not done	not done	not done	not done	446	negative	negative	negative	negative	negative	negative	enrolled	enrolled
KC365	Uganda	Kasangati	no	Female	28	5600	positive	positive	P.f	8512	positive	negative	not done	not done	not done	not done	not done	NA	not done	not done	not done	not done	not done	not done	Sample Not Tested In Lab	Sample Not Tested In Lab
KC366	Uganda	Kasangati	no	Male	30	8000	positive	positive	P.f	9400	positive	positive	not done	not done	not done	not done	not done	202	positive	negative	positive	positive	negative	positive	enrolled	enrolled
KC367	Uganda	Kasangati	no	Female	25	6100	positive	positive	P.f	854	positive	negative	not done	not done	not done	not done	not done	53	positive	negative	positive	positive	negative	positive	enrolled	enrolled
KC368	Uganda	Kasangati	no	Male	42	7200	positive	positive	P.f	2664	positive	negative	not done	not done	not done	not done	not done	988	positive	negative	positive	positive	negative	positive	enrolled	enrolled
KC369	Uganda	Kasangati	no	Female	28	9600	positive	positive	P.f	1392	positive	negative	not done	not done	not done	not done	not done	70	positive	negative	positive	positive	negative	positive	enrolled	enrolled
KC370	Uganda	Kasangati	no	Female	37	5800	positive	positive	P.f	3045	positive	negative	not done	not done	not done	not done	not done	884	positive	negative	positive	positive	negative	positive	enrolled	enrolled
KC371	Uganda	Kasangati	no	Female	24	7000	positive	positive	P.f	2800	positive	negative	not done	not done	not done	not done	not done	567	positive	negative	positive	positive	negative	positive	enrolled	enrolled
KC372	Uganda	Kasangati	no	Female	50	8800	positive	positive	P.f	2068	positive	negative	not done	not done	not done	not done	not done	98	positive	negative	positive	positive	negative	positive	enrolled	enrolled
KC373	Uganda	Kasangati	no	Female	26	11700	positive	positive	P.f	2679	positive	negative	not done	not done	not done	not done	not done	104	positive	negative	positive	positive	negative	positive	enrolled	enrolled
KC374	Uganda	Kasangati	no	Female	54	11000	positive	positive	P.f	2090	positive	negative	not done	not done	not done	not done	not done	258	negative	negative	negative	negative	negative	negative	enrolled	enrolled
OC343	Uganda	Omugo	yes	Female	27	3400	positive	positive	P.f	255	positive	negative	not done	not done	not done	not done	not done	NA	not done	not done	not done	not done	not done	not done	Sample Not Tested In Lab	Sample Not Tested In Lab
OC344	Uganda	Omugo	yes	Female	27	4200	positive	positive	P.f	756	positive	negative	not done	not done	not done	not done	not done	171	positive	negative	positive	positive	negative	positive	enrolled	enrolled
OC345	Uganda	Omugo	yes	Female	18	2700	positive	positive	P.f	189	positive	negative	not done	not done	not done	not done	not done	443	positive	positive	positive	positive	positive	positive	enrolled	enrolled
OC346	Uganda	Omugo	yes	Female	23	1800	positive	positive	P.f	18	positive	negative	not done	not done	not done	not done	not done	880	positive	negative	positive	positive	negative	positive	enrolled	enrolled
OC347	Uganda	Omugo	yes	Female	18	4100	positive	positive	P.f	62	positive	negative	not done	not done	not done	not done	not done	666	positive	negative	positive	positive	negative	positive	enrolled	enrolled
OC348	Uganda	Omugo	yes	Female	19	3400	positive	positive	P.f	680	positive	negative	not done	not done	not done	not done	not done	407	positive	positive	positive	positive	positive	positive	enrolled	enrolled
OC349	Uganda	Omugo	yes	Female	23	4000	positive	positive	P.f	4000	positive	negative	not done	not done	not done	not done	not done	363	positive	positive	positive	positive	positive	positive	enrolled	enrolled
OC353	Uganda	Omugo	yes	Female	21	6900	positive	positive	P.f	345	positive	positive	not done	not done	not done	not done	not done	241	positive	negative	positive	positive	negative	positive	enrolled	excluded
OC354	Uganda	Omugo	yes	Female	65	6500	positive	positive	P.f	813	positive	negative	not done	not done	not done	not done	not done	600	positive	negative	positive	positive	negative	positive	enrolled	enrolled
OC355	Uganda	Omugo	yes	Female	42	5300	positive	positive	P.f	53	positive	negative	not done	not done	not done	not done	not done	96	positive	negative	positive	positive	negative	positive	enrolled	enrolled
OC357	Uganda	Omugo	yes	Female	27	8300	positive	positive	P.f	6225	positive	negative	not done	not done	not done	not done	not done	551	positive	negative	positive	positive	negative	positive	enrolled	enrolled
KC247	Uganda	Kasangati	no	Female	21		negative	not done	not done		negative	negative	not done	not done	not done	not done	not done	314	negative	negative	negative	negative	negative	negative	excluded	enrolled
KC248	Uganda	Kasangati	no	Female	26		negative	not done	not done		negative	negative	not done	not done	not done	not done	not done	821	negative	negative	negative	negative	negative	negative	excluded	enrolled
KC249	Uganda	Kasangati	no	Female	20		negative	not done	not done		negative	negative	not done	not done	not done	not done	not done	741	negative	negative	negative	negative	negative	negative	excluded	enrolled
KC250	Uganda	Kasangati	no	Female	39		negative	not done	not done		negative	negative	not done	not done	not done	not done	not done	461	negative	negative	negative	negative	negative	negative	excluded	enrolled
KC252	Uganda	Kasangati	no	Female	43	18000	positive	positive	P.f	1890	positive	negative	not done	not done	not done	not done	not done	965	positive	negative	positive	positive	negative	positive	enrolled	enrolled
KC266	Uganda	Kasangati	no	Female	25	9100	positive	positive	P.f	18246	positive	negative	not done	not done	not done	not done	not done	540	positive	negative	positive	positive	negative	positive	enrolled	enrolled
KC276	Uganda	Kasangati	no	Female	20	8100	positive	positive	P.f	518	positive	negative	not done	not done	not done	not done	not done	530	positive	negative	positive	positive	negative	positive	enrolled	enrolled
KC280	Uganda	Kasangati	no	Female	20	7000	positive	positive	P.f	280	positive	negative	not done	not done	not done	not done	not done	423	positive	negative	positive	positive	negative	positive	enrolled	enrolled
KC284	Uganda	Kasangati	no	Female	23	9400	positive	positive	P.f	623	positive	negative	not done	not done	not done	not done	not done	286	positive	negative	positive	positive	negative	positive	enrolled	enrolled
KC375	Uganda	Kasangati	no	Male	20	9000	positive	positive	P.f	16605	positive	negative	not done	not done	not done	not done	not done	374	positive	negative	positive	positive	negative	positive	enrolled	enrolled
KC376	Uganda	Kasangati	no	Female	20	9600	positive	positive	P.f	1584	positive	negative	not done	not done	not done	not done	not done	598	positive	negative	positive	positive	negative	positive	enrolled	enrolled
KC377	Uganda	Kasangati	no	Male	20	7400	positive	positive	P.f	1110	positive	negative	not done	not done	not done	not done	not done	927	positive	negative	positive	positive	negative	positive	enrolled	enrolled
KC378	Uganda	Kasangati	no	Female	24	6200	positive	positive	P.f	2480	positive	negative	not done	not done	not done	not done	not done	34	positive	negative	positive	positive	negative	positive	enrolled	enrolled
KC379	Uganda	Kasangati	no	Female	21	17000	positive	positive	P.f	28220	positive	negative	not done	not done	not done	not done	not done	298	positive	negative	positive	positive	negative	positive	enrolled	enrolled
kc380	Uganda	Kasangati	no	Male	23	24600	positive	positive	P.f	3690	positive	negative	not done	not done	not done	not done	not done	190	positive	negative	positive	positive	negative	positive	enrolled	enrolled
KC381	Uganda	Kasangati	no	Female	26	18200	positive	positive	P.f	2366	positive	negative	not done	not done	not done	not done	not done	38	positive	negative	positive	positive	negative	positive	enrolled	enrolled
KC382	Uganda	Kasangati	no	Female	33	12800	positive	positive	P.f	4096	positive	negative	not done	not done	not done	not done	not done	787	positive	negative	positive	positive	negative	positive	enrolled	enrolled
KC383	Uganda	Kasangati	no	Male	42	6800	positive	positive	P.f	2176	positive	negative	not done	not done	not done	not done	not done	653	positive	negative	positive	positive	negative	positive	enrolled	enrolled
KC384	Uganda	Kasangati	no	Female	24	9400	positive	positive	P.f	329	positive	negative	not done	not done	not done	not done	not done	602	positive	negative	positive	positive	negative	positive	enrolled	enrolled
KC385	Uganda	Kasangati	no	Male	38	10000	positive	positive	P.f	1400	positive	negative	not done	not done	not done	not done	not done	898	positive	negative	positive	positive	negative	positive	enrolled	enrolled
KC386	Uganda	Kasangati	no	Male	39	9600	positive	positive	P.f	1536	positive	negative	not done	not done	not done	not done	not done	313	positive	negative	positive	positive	negative	positive	enrolled	enrolled
KC387	Uganda	Kasangati	no	Female	29	11400	positive	positive	P.f	17100	positive	negative	not done	not done	not done	not done	not done	580	positive	negative	positive	positive	negative	positive	enrolled	enrolled
KC388	Uganda	Kasangati	no	Female	32	11000	positive	positive	P.f	9240	positive	negative	not done	not done	not done	not done	not done	289	positive	negative	positive	positive	negative	positive	enrolled	enrolled
KC389	Uganda	Kasangati	no	Male	30	8200	positive	positive	P.f	25502	positive	negative	not done	not done	not done	not done	not done	142	positive	negative	positive	positive	negative	positive	enrolled	enrolled
KC390	Uganda	Kasangati	no	Female	32	5600	positive	positive	P.f	140	positive	negative	not done	not done	not done	not done	not done	205	positive	negative	positive	positive	negative	positive	enrolled	enrolled
KC391	Uganda	Kasangati	no	Female	34	8000	positive	positive	P.f	1000	positive	negative	not done	not done	not done	not done	not done	562	positive	negative	positive	positive	negative	positive	enrolled	enrolled
KC392	Uganda	Kasangati	no	Female	36	7400	positive	positive	P.f	2664	positive	negative	not done	not done	not done	not done	not done	767	positive	negative	positive	positive	negative	positive	enrolled	enrolled
KC393	Uganda	Kasangati	no	Male	36	6200	positive	positive	P.f	2015	positive	negative	not done	not done	not done	not done	not done	365	positive	negative	positive	positive	negative	positive	enrolled	enrolled
KC394	Uganda	Kasangati	no	Male	36	6800	positive	positive	P.f	3060	positive	negative	not done	not done	not done	not done	not done	757	positive	negative	positive	positive	negative	positive	enrolled	enrolled
KC395	Uganda	Kasangati	no	Male	37	5300	positive	positive	P.f	689	positive	negative	not done	not done	not done	not done	not done	656	positive	negative	positive	positive	negative	positive	enrolled	enrolled
OC123	Uganda	Omugo	yes	Female	22		negative	not done	not done		negative	negative	not done	not done	not done	not done	not done	938	negative	negative	negative	negative	negative	negative	excluded	enrolled
OC124	Uganda	Omugo	yes	Female	30		negative	not done	not done		negative	negative	not done	not done	not done	not done	not done	639	positive	negative	positive	positive	negative	positive	excluded	enrolled
OC125	Uganda	Omugo	yes	Male	32		negative	not done	not done		negative	negative	not done	not done	not done	not done	not done	75	positive	negative	positive	positive	negative	positive	excluded	enrolled
OC126	Uganda	Omugo	yes	Female	22		negative	not done	not done		negative	negative	not done	not done	not done	not done	not done	158	negative	negative	negative	negative	negative	negative	excluded	enrolled
OC127	Uganda	Omugo	yes	Male	21		negative	not done	not done		negative	negative	not done	not done	not done	not done	not done	775	negative	negative	negative	negative	negative	negative	excluded	enrolled
OC128	Uganda	Omugo	yes	Female	19		negative	not done	not done		negative	negative	not done	not done	not done	not done	not done	845	negative	negative	negative	negative	negative	negative	excluded	enrolled
OC129	Uganda	Omugo	yes	Female	30		negative	not done	not done		negative	negative	not done	not done	not done	not done	not done	634	positive	negative	positive	positive	negative	positive	excluded	enrolled
OC130	Uganda	Omugo	yes	Female	55		negative	not done	not done		negative	negative	not done	not done	not done	not done	not done	279	negative	negative	negative	negative	negative	negative	excluded	enrolled
OC131	Uganda	Omugo	yes	Female	23		negative	not done	not done		negative	negative	not done	not done	not done	not done	not done	597	positive	negative	positive	positive	negative	positive	excluded	enrolled
OC132	Uganda	Omugo	yes	Male	48		negative	not done	not done		negative	negative	not done	not done	not done	not done	not done	48	negative	negative	negative	negative	negative	negative	excluded	enrolled
OC133	Uganda	Omugo	yes	Female	42		negative	not done	not done		negative	negative	not done	not done	not done	not done	not done	606	negative	negative	negative	negative	negative	negative	excluded	enrolled
OC134	Uganda	Omugo	yes	Female	19		negative	not done	not done		negative	negative	not done	not done	not done	not done	not done	111	positive	negative	positive	positive	negative	positive	excluded	enrolled
OC135	Uganda	Omugo	yes	Female	33		negative	not done	not done		negative	negative	not done	not done	not done	not done	not done	59	negative	positive	negative	negative	positive	negative	excluded	enrolled
OC136	Uganda	Omugo	yes	Male	28		negative	not done	not done		negative	negative	not done	not done	not done	not done	not done	238	negative	negative	negative	negative	negative	negative	excluded	enrolled
OC137	Uganda	Omugo	yes	Male	34		negative	not done	not done		negative	negative	not done	not done	not done	not done	not done	302	negative	negative	negative	negative	negative	negative	excluded	enrolled
OC139	Uganda	Omugo	yes	Male	20	5000	positive	positive	P.f	150	positive	negative	not done	not done	not done	not done	not done	615	positive	negative	positive	positive	negative	positive	enrolled	enrolled
OC140	Uganda	Omugo	yes	Female	25		negative	not done	not done		negative	negative	not done	not done	not done	not done	not done	77	negative	negative	negative	negative	negative	negative	excluded	enrolled
OC141	Uganda	Omugo	yes	Male	18		negative	not done	not done		negative	negative	not done	not done	not done	not done	not done	566	positive	negative	positive	positive	negative	positive	excluded	enrolled
OC142	Uganda	Omugo	yes	Female	25		negative	not done	not done		negative	negative	not done	not done	not done	not done	not done	269	negative	negative	negative	negative	negative	negative	excluded	enrolled
OC143	Uganda	Omugo	yes	Female	20		negative	not done	not done		negative	negative	not done	not done	not done	not done	not done	402	positive	negative	positive	positive	negative	positive	excluded	enrolled
OC146	Uganda	Omugo	yes	Female	29		negative	not done	not done		negative	negative	not done	not done	not done	not done	not done	309	negative	negative	negative	negative	negative	negative	excluded	enrolled
OC147	Uganda	Omugo	yes	Female	24		negative	not done	not done		negative	negative	not done	not done	not done	not done	not done	919	negative	negative	negative	negative	negative	negative	excluded	enrolled
OC148	Uganda	Omugo	yes	Female	23		negative	not done	not done		negative	negative	not done	not done	not done	not done	not done	483	negative	negative	negative	negative	negative	negative	excluded	enrolled
OC149	Uganda	Omugo	yes	Female	30	5000	positive	positive	P.f	2550	positive	negative	not done	not done	not done	not done	not done	603	positive	negative	positive	positive	negative	positive	enrolled	enrolled
OC150	Uganda	Omugo	yes	Female	40	7800	positive	positive	P.f	2340	positive	negative	not done	not done	not done	not done	not done	195	positive	negative	positive	positive	negative	positive	enrolled	enrolled
OC151	Uganda	Omugo	yes	Male	31		negative	not done	not done		negative	negative	not done	not done	not done	not done	not done	995	positive	negative	positive	positive	negative	positive	excluded	enrolled
OC152	Uganda	Omugo	yes	Female	24		negative	not done	not done		negative	negative	not done	not done	not done	not done	not done	817	negative	negative	negative	negative	negative	negative	excluded	enrolled
OC153	Uganda	Omugo	yes	Male	41		negative	not done	not done		negative	negative	not done	not done	not done	not done	not done	948	negative	negative	negative	negative	negative	negative	excluded	enrolled
OC154	Uganda	Omugo	yes	Male	71		negative	not done	not done		negative	negative	not done	not done	not done	not done	not done	233	positive	negative	positive	negative	positive	negative	excluded	enrolled
OC155	Uganda	Omugo	yes	Male	22		negative	not done	not done		negative	negative	not done	not done	not done	not done	not done	276	negative	negative	negative	negative	negative	negative	excluded	enrolled
OC156	Uganda	Omugo	yes	Female	21		negative	not done	not done		negative	negative	not done	not done	not done	not done	not done	378	negative	negative	negative	negative	negative	negative	excluded	enrolled
OC157	Uganda	Omugo	yes	Female	33		negative	not done	not done		negative	negative	not done	not done	not done	not done	not done	936	positive	negative	positive	positive	negative	positive	excluded	enrolled
OC158	Uganda	Omugo	yes	Female	40		negative	not done	not done		negative	negative	not done	not done	not done	not done	not done	512	negative	negative	negative	negative	negative	negative	excluded	enrolled
OC159	Uganda	Omugo	yes	Female	38		negative	not done	not done		negative	negative	not done	not done	not done	not done	not done	172	negative	negative	negative	negative	negative	negative	excluded	enrolled
OC161	Uganda	Omugo	yes	Female	38		negative	not done	not done		negative	negative	not done	not done	not done	not done	not done	219	positive	positive	positive	positive	positive	positive	excluded	enrolled
OC162	Uganda	Omugo	yes	Female	26		negative	not done	not done		negative	negative	not done	not done	not done	not done	not done	816	positive	negative	positive	positive	negative	positive	excluded	enrolled
OC163	Uganda	Omugo	yes	Female	29		negative	not done	not done		negative	negative	not done	not done	not done	not done	not done	819	positive	negative	positive	positive	negative	positive	excluded	enrolled
OC164	Uganda	Omugo	yes	Female	20		negative	not done	not done		negative	negative	not done	not done	not done	not done	not done	243	negative	negative	negative	negative	negative	negative	excluded	enrolled
OC177	Uganda	Omugo	yes	Female	18	8000	positive	positive	P.f	1040	positive	negative	not done	not done	not done	not done	not done	910	positive	negative	positive	positive	negative	positive	enrolled	enrolled
OC178	Uganda	Omugo	yes	Male	18	8200	positive	positive	P.f	1107	positive	negative	not done	not done	not done	not done	not done	251	positive	negative	positive	positive	negative	positive	enrolled	enrolled
OC179	Uganda	Omugo	yes	Male	49		negative	not done	not done		negative	negative	not done	not done	not done	not done	not done	498	negative	negative	negative	negative	negative	negative	excluded	enrolled
OC180	Uganda	Omugo	yes	Male	58		negative	not done	not done		negative	negative	not done	not done	not done	not done	not done	652	negative	negative	negative	negative	negative	negative	excluded	enrolled
OC181	Uganda	Omugo	yes	Female	50		negative	not done	not done		negative	negative	not done	not done	not done	not done	not done	523	negative	positive	negative	negative	positive	negative	excluded	enrolled
OC182	Uganda	Omugo	yes	Male	26		negative	not done	not done		negative	negative	not done	not done	not done	not done	not done	620	negative	negative	negative	negative	negative	negative	excluded	enrolled
OC183	Uganda	Omugo	yes	Male	39		negative	not done	not done		negative	negative	not done	not done	not done	not done	not done	459	negative	negative	negative	negative	negative	negative	excluded	enrolled
OC184	Uganda	Omugo	yes	Male	24	7800	positive	positive	P.f	117	positive	negative	not done	not done	not done	not done	not done	619	positive	negative	positive	positive	negative	positive	enrolled	enrolled
OC185	Uganda	Omugo	yes	Male	25	10600	positive	positive	P.f	371	positive	negative	not done	not done	not done	not done	not done	712	positive	negative	positive	positive	negative	positive	enrolled	enrolled
OC186	Uganda	Omugo	yes	Female	19		negative	not done	not done		negative	negative	not done	not done	not done	not done	not done	364	negative	negative	negative	negative	negative	negative	excluded	enrolled
OC187	Uganda	Omugo	yes	Female	20		negative	not done	not done		negative	negative	not done	not done	not done	not done	not done	994	negative	negative	negative	negative	negative	negative	excluded	enrolled
OC188	Uganda	Omugo	yes	Male	20		negative	not done	not done		negative	negative	not done	not done	not done	not done	not done	387	negative	negative	negative	negative	negative	negative	excluded	enrolled
OC189	Uganda	Omugo	yes	Male	21		negative	not done	not done		negative	negative	not done	not done	not done	not done	not done	403	negative	negative	negative	negative	negative	negative	excluded	enrolled
OC190	Uganda	Omugo	yes	Female	31		negative	not done	not done		negative	negative	not done	not done	not done	not done	not done	822	negative	negative	negative	negative	negative	negative	excluded	enrolled
OC191	Uganda	Omugo	yes	Female	25	13400	positive	positive	P.f	33500	positive	negative	not done	not done	not done	not done	not done	235	positive	negative	positive	positive	negative	positive	enrolled	enrolled
OC192	Uganda	Omugo	yes	Female	50	14600	positive	positive	P.f	219	positive	negative	not done	not done	not done	not done	not done	542	positive	negative	positive	positive	negative	positive	enrolled	enrolled
OC194	Uganda	Omugo	yes	Male	24		negative	not done	not done		negative	negative	not done	not done	not done	not done	not done	107	negative	negative	negative	negative	negative	negative	excluded	enrolled
OC195	Uganda	Omugo	yes	Male	18		negative	not done	not done		negative	negative	not done	not done	not done	not done	not done	480	positive	negative	positive	positive	negative	positive	excluded	enrolled
OC196	Uganda	Omugo	yes	Male	36		negative	not done	not done		negative	negative	not done	not done	not done	not done	not done	524	positive	negative	positive	positive	negative	positive	excluded	enrolled
OC198	Uganda	Omugo	yes	Female	42		negative	not done	not done		negative	negative	not done	not done	not done	not done	not done	962	negative	negative	negative	negative	negative	negative	excluded	enrolled
OC199	Uganda	Omugo	yes	Female	27	9200	positive	positive	P.f	368	positive	negative	not done	not done	not done	not done	not done	576	positive	negative	positive	positive	negative	positive	enrolled	enrolled
OC205	Uganda	Omugo	yes	Female	29		negative	not done	not done		negative	negative	not done	not done	not done	not done	not done	265	positive	negative	positive	positive	negative	positive	excluded	enrolled
OC206	Uganda	Omugo	yes	Male	22		negative	not done	not done		negative	negative	not done	not done	not done	not done	not done	808	positive	negative	positive	positive	negative	negative	excluded	enrolled
OC208	Uganda	Omugo	yes	Female	22		negative	not done	not done		negative	negative	not done	not done	not done	not done	not done	328	negative	negative	negative	negative	negative	negative	excluded	enrolled
OC209	Uganda	Omugo	yes	Female	21		negative	not done	not done		negative	negative	not done	not done	not done	not done	not done	550	negative	negative	negative	negative	negative	negative	excluded	enrolled
OC211	Uganda	Omugo	yes	Male	38		negative	not done	not done		negative	negative	not done	not done	not done	not done	not done	349	negative	negative	negative	negative	negative	negative	excluded	enrolled
OC219	Uganda	Omugo	yes	Male	34		negative	not done	not done		negative	negative	not done	not done	not done	not done	not done	726	negative	negative	negative	negative	negative	negative	excluded	enrolled
OC220	Uganda	Omugo	yes	Female	26		negative	not done	not done		negative	negative	not done	not done	not done	not done	not done	315	negative	negative	negative	negative	negative	negative	excluded	enrolled
OC221	Uganda	Omugo	yes	Male	19		negative	not done	not done		negative	negative	not done	not done	not done	not done	not done	753	positive	negative	positive	negative	negative	negative	excluded	enrolled
OC222	Uganda	Omugo	yes	Male	19		negative	not done	not done		negative	negative	not done	not done	not done	not done	not done	451	negative	positive	negative	negative	positive	negative	excluded	enrolled
OC226	Uganda	Omugo	yes	Female	60		negative	not done	not done		negative	negative	not done	not done	not done	not done	not done	958	negative	negative	negative	negative	negative	negative	excluded	enrolled
OC228	Uganda	Omugo	yes	Female	24		negative	not done	not done		negative	negative	not done	not done	not done	not done	not done	181	negative	negative	negative	negative	negative	negative	excluded	enrolled
KC054	Uganda	Kasangati	no	Male	18	8000	positive	positive	P.f	4800	negative	negative	not done	not done	not done	not done	not done	NA	not done	not done	not done	not done	not done	not done	Sample Not Tested In Lab	Sample Not Tested In Lab
KC084	Uganda	Kasangati	no	Female	20	8000	positive	positive	P.f	1600	positive	negative	not done	not done	not done	not done	not done	NA	not done	not done	not done	not done	not done	not done	Sample Not Tested In Lab	Sample Not Tested In Lab
KC112	Uganda	Kasangati	no	Female	66		negative	not done	not done		negative	negative	not done	not done	not done	not done	not done	NA	not done	not done	not done	not done	not done	not done	excluded	Sample Not Tested In Lab
KC114	Uganda	Kasangati	no	Male	29		negative	not done	not done		negative	negative	not done	not done	not done	not done	not done	NA	not done	not done	not done	not done	not done	not done	excluded	Sample Not Tested In Lab
OC001	Uganda	Omugo	yes	Female	32		negative	not done	not done		negative	negative	not done	not done	not done	not done	not done	187	negative	negative	negative	negative	negative	negative	excluded	enrolled
OC003	Uganda	Omugo	yes	Female	24	4000	positive	positive	P.f	80	positive	negative	not done	not done	not done	not done	not done	433	negative	negative	negative	negative	negative	negative	enrolled	enrolled
OC004	Uganda	Omugo	yes	Female	23	4600	positive	positive	P.f	138	positive	negative	not done	not done	not done	not done	not done	463	positive	negative	positive	positive	negative	positive	enrolled	enrolled
OC010	Uganda	Omugo	yes	Female	28	5000	positive	positive	P.f	100	positive	negative	not done	not done	not done	not done	not done	675	positive	negative	positive	positive	negative	positive	enrolled	enrolled
OC011	Uganda	Omugo	yes	Female	24		negative	not done	not done		negative	negative	not done	not done	not done	not done	not done	194	negative	negative	negative	negative	negative	negative	excluded	enrolled
OC013	Uganda	Omugo	yes	Male	63		negative	not done	not done		negative	negative	not done	not done	not done	not done	not done	878	negative	negative	negative	negative	negative	negative	excluded	enrolled
OC014	Uganda	Omugo	yes	Female	20		negative	not done	not done		negative	negative	not done	not done	not done	not done	not done	385	negative	negative	negative	negative	negative	negative	excluded	enrolled
OC015	Uganda	Omugo	yes	Female	18	7600	positive	positive	P.f	114	positive	negative	not done	not done	not done	not done	not done	143	positive	negative	positive	positive	negative	positive	enrolled	enrolled
OC018	Uganda	Omugo	yes	Male	53		negative	not done	not done		negative	negative	not done	not done	not done	not done	not done	87	negative	negative	negative	negative	negative	positive	excluded	enrolled
OC019	Uganda	Omugo	yes	Female	20	6400	positive	positive	P.f	192	positive	negative	not done	not done	not done	not done	not done	681	positive	negative	positive	positive	negative	positive	enrolled	enrolled
OC021	Uganda	Omugo	yes	Female	38		negative	not done	not done		negative	negative	not done	not done	not done	not done	not done	50	positive	negative	positive	positive	negative	positive	excluded	enrolled
OC023	Uganda	Omugo	yes	Female	19	7200	positive	positive	P.f	864	positive	negative	not done	not done	not done	not done	not done	759	positive	negative	positive	positive	negative	positive	enrolled	enrolled
OC024	Uganda	Omugo	yes	Male	37	19200	positive	positive	P.f	2112	positive	negative	not done	not done	not done	not done	not done	671	positive	negative	positive	positive	negative	positive	enrolled	enrolled
OC025	Uganda	Omugo	yes	Male	49		negative	not done	not done		negative	negative	not done	not done	not done	not done	not done	327	negative	negative	negative	negative	negative	negative	excluded	enrolled
OC026	Uganda	Omugo	yes	Female	20		negative	not done	not done		negative	negative	not done	not done	not done	not done	not done	93	negative	negative	negative	negative	negative	negative	excluded	enrolled
OC029	Uganda	Omugo	yes	Male	37		negative	not done	not done		negative	negative	not done	not done	not done	not done	not done	838	negative	negative	negative	negative	negative	negative	excluded	enrolled
OC036	Uganda	Omugo	yes	Female	28	12000	positive	positive	P.f	6000	positive	negative	not done	not done	not done	not done	not done	227	positive	negative	positive	positive	negative	positive	enrolled	enrolled
OC037	Uganda	Omugo	yes	Female	19	12800	positive	positive	P.f	3200	positive	negative	not done	not done	not done	not done	not done	979	positive	negative	positive	positive	negative	positive	enrolled	enrolled
OC038	Uganda	Omugo	yes	Female	32	8400	positive	positive	P.f	126	positive	negative	not done	not done	not done	not done	not done	632	positive	negative	positive	positive	negative	positive	enrolled	enrolled
OC039	Uganda	Omugo	yes	Female	23	10200	positive	positive	P.f	1428	positive	negative	not done	not done	not done	not done	not done	416	positive	negative	positive	positive	negative	positive	enrolled	enrolled
OC049	Uganda	Omugo	yes	Female	30		negative	not done	not done		negative	negative	not done	not done	not done	not done	not done	665	positive	negative	positive	positive	negative	positive	excluded	enrolled
OC050	Uganda	Omugo	yes	Female	35		negative	not done	not done		negative	negative	not done	not done	not done	not done	not done	625	positive	positive	positive	positive	positive	positive	excluded	enrolled
OC053	Uganda	Omugo	yes	Female	30		negative	not done	not done		negative	negative	not done	not done	not done	not done	not done	91	positive	negative	positive	positive	negative	positive	excluded	enrolled
OC054	Uganda	Omugo	yes	Female	19		negative	not done	not done		negative	negative	not done	not done	not done	not done	not done	509	negative	negative	negative	negative	negative	negative	excluded	enrolled
OC055	Uganda	Omugo	yes	Female	28		negative	not done	not done		negative	negative	not done	not done	not done	not done	not done	343	negative	negative	negative	negative	negative	negative	excluded	enrolled
OC058	Uganda	Omugo	yes	Female	28		negative	not done	not done		negative	negative	not done	not done	not done	not done	not done	585	negative	negative	negative	negative	negative	negative	excluded	enrolled
OC059	Uganda	Omugo	yes	Female	21		negative	not done	not done		negative	negative	not done	not done	not done	not done	not done	686	positive	negative	positive	positive	negative	positive	excluded	enrolled
OC060	Uganda	Omugo	yes	Female	27		negative	not done	not done		negative	negative	not done	not done	not done	not done	not done	687	positive	negative	positive	positive	negative	positive	excluded	enrolled
OC061	Uganda	Omugo	yes	Female	21		negative	not done	not done		negative	negative	not done	not done	not done	not done	not done	949	negative	negative	negative	negative	negative	negative	excluded	enrolled
OC062	Uganda	Omugo	yes	Male	38		negative	not done	not done		negative	negative	not done	not done	not done	not done	not done	154	negative	negative	negative	negative	negative	negative	excluded	enrolled
OC063	Uganda	Omugo	yes	Female	40		negative	not done	not done		negative	negative	not done	not done	not done	not done	not done	535	negative	negative	negative	negative	negative	negative	excluded	enrolled
OC064	Uganda	Omugo	yes	Female	40		negative	not done	not done		negative	negative	not done	not done	not done	not done	not done	536	negative	positive	negative	negative	negative	negative	excluded	enrolled
OC065	Uganda	Omugo	yes	Female	20		negative	not done	not done		negative	negative	not done	not done	not done	not done	not done	161	negative	negative	negative	negative	negative	negative	excluded	enrolled
OC066	Uganda	Omugo	yes	Female	20		negative	not done	not done		negative	negative	not done	not done	not done	not done	not done	475	positive	negative	positive	positive	negative	positive	excluded	enrolled
OC067	Uganda	Omugo	yes	Male	27		negative	not done	not done		negative	negative	not done	not done	not done	not done	not done	960	negative	negative	negative	negative	negative	negative	excluded	enrolled
OC068	Uganda	Omugo	yes	Female	22		negative	not done	not done		negative	positive	not done	not done	negative	not done	not done	36	negative	negative	negative	negative	negative	negative	excluded	enrolled
OC069	Uganda	Omugo	yes	Male	28	3800	positive	positive	P.f	114	positive	negative	not done	not done	not done	not done	not done	831	positive	negative	positive	positive	negative	positive	enrolled	enrolled
OC070	Uganda	Omugo	yes	Female	24		negative	not done	not done		negative	negative	not done	not done	not done	not done	not done	393	negative	negative	negative	positive	negative	positive	excluded	enrolled
OC071	Uganda	Omugo	yes	Female	42		negative	not done	not done		negative	negative	not done	not done	not done	not done	not done	797	negative	negative	negative	negative	negative	negative	excluded	enrolled
OC073	Uganda	Omugo	yes	Female	21		negative	not done	not done		negative	negative	not done	not done	not done	not done	not done	758	negative	negative	negative	negative	negative	negative	excluded	enrolled
OC074	Uganda	Omugo	yes	Female	40		negative	not done	not done		negative	negative	not done	not done	not done	not done	not done	428	negative	positive	negative	negative	positive	negative	excluded	enrolled
OC075	Uganda	Omugo	yes	Female	43		negative	not done	not done		negative	negative	not done	not done	not done	not done	not done	341	negative	negative	negative	negative	negative	negative	excluded	enrolled
OC076	Uganda	Omugo	yes	Female	18		negative	not done	not done		negative	negative	not done	not done	not done	not done	not done	431	positive	positive	positive	positive	positive	positive	excluded	enrolled
OC077	Uganda	Omugo	yes	Female	38		negative	not done	not done		negative	negative	not done	not done	not done	not done	not done	742	positive	negative	positive	positive	negative	positive	excluded	enrolled
OC078	Uganda	Omugo	yes	Female	21		negative	not done	not done		negative	negative	not done	not done	not done	not done	not done	575	negative	negative	negative	negative	negative	negative	excluded	enrolled
OC080	Uganda	Omugo	yes	Female	28		negative	not done	not done		negative	negative	not done	not done	not done	not done	not done	453	negative	negative	negative	negative	negative	negative	excluded	enrolled
OC081	Uganda	Omugo	yes	Female	36		negative	not done	not done		negative	negative	not done	not done	not done	not done	not done	750	negative	negative	negative	negative	negative	negative	excluded	enrolled
OC082	Uganda	Omugo	yes	Male	20		negative	not done	not done		negative	negative	not done	not done	not done	not done	not done	NA	not done	not done	not done	not done	not done	not done	excluded	Sample Not Tested In Lab
OC083	Uganda	Omugo	yes	Female	30		negative	not done	not done		negative	negative	not done	not done	not done	not done	not done	796	positive	negative	positive	positive	negative	positive	excluded	enrolled
OC084	Uganda	Omugo	yes	Male	25		negative	not done	not done		negative	negative	not done	not done	not done	not done	not done	773	negative	negative	negative	negative	negative	negative	excluded	enrolled
OC085	Uganda	Omugo	yes	Female	38		negative	not done	not done		negative	negative	not done	not done	not done	not done	not done	735	negative	negative	negative	negative	negative	negative	excluded	enrolled
OC086	Uganda	Omugo	yes	Female	20		negative	not done	not done		negative	negative	not done	not done	not done	not done	not done	482	negative	negative	negative	negative	negative	negative	excluded	enrolled
OC087	Uganda	Omugo	yes	Female	36		negative	not done	not done		negative	negative	not done	not done	not done	not done	not done	714	positive	negative	positive	positive	negative	positive	excluded	enrolled
OC088	Uganda	Omugo	yes	Male	35		negative	not done	not done		negative	negative	not done	not done	not done	not done	not done	335	negative	negative	negative	negative	negative	negative	excluded	enrolled
OC089	Uganda	Omugo	yes	Female	23		negative	not done	not done		negative	negative	not done	not done	not done	not done	not done	715	negative	negative	negative	negative	negative	negative	excluded	enrolled
OC090	Uganda	Omugo	yes	Female	35		negative	not done	not done		negative	negative	not done	not done	not done	not done	not done	716	negative	negative	negative	negative	negative	negative	excluded	enrolled
OC094	Uganda	Omugo	yes	Female	19		negative	not done	not done		negative	negative	not done	not done	not done	not done	not done	662	negative	negative	negative	negative	negative	negative	excluded	enrolled
OC096	Uganda	Omugo	yes	Female	53		negative	not done	not done		negative	negative	not done	not done	not done	not done	not done	303	negative	negative	negative	negative	negative	negative	excluded	enrolled
OC098	Uganda	Omugo	yes	Female	32		negative	not done	not done		negative	negative	not done	not done	not done	not done	not done	599	negative	negative	negative	negative	negative	negative	excluded	enrolled
OC099	Uganda	Omugo	yes	Male	28		negative	not done	not done		negative	negative	not done	not done	not done	not done	not done	520	positive	negative	positive	positive	negative	positive	excluded	enrolled
OC101	Uganda	Omugo	yes	Male	18	4200	positive	positive	P.f	126	positive	negative	not done	not done	not done	not done	not done	685	positive	positive	positive	positive	positive	positive	enrolled	enrolled
OC102	Uganda	Omugo	yes	Male	36		negative	not done	not done		negative	negative	not done	not done	not done	not done	not done	405	positive	negative	positive	negative	negative	negative	excluded	enrolled
OC103	Uganda	Omugo	yes	Female	23		negative	not done	not done		negative	negative	not done	not done	not done	not done	not done	496	negative	negative	negative	negative	negative	negative	excluded	enrolled
OC104	Uganda	Omugo	yes	Female	18		negative	not done	not done		negative	negative	not done	not done	not done	not done	not done	432	negative	negative	negative	negative	negative	negative	excluded	enrolled
OC105	Uganda	Omugo	yes	Female	22		negative	not done	not done		negative	negative	not done	not done	not done	not done	not done	780	negative	negative	negative	negative	negative	negative	excluded	enrolled
OC106	Uganda	Omugo	yes	Female	46		negative	not done	not done		negative	negative	not done	not done	not done	not done	not done	89	negative	negative	negative	negative	negative	negative	excluded	enrolled
OC107	Uganda	Omugo	yes	Female	54		negative	not done	not done		negative	negative	not done	not done	not done	not done	not done	110	negative	negative	negative	positive	negative	positive	excluded	enrolled
OC109	Uganda	Omugo	yes	Male	23		negative	not done	not done		negative	negative	not done	not done	not done	not done	not done	216	negative	negative	negative	negative	negative	negative	excluded	enrolled
OC110	Uganda	Omugo	yes	Male	26		negative	not done	not done		negative	negative	not done	not done	not done	not done	not done	442	negative	negative	negative	negative	negative	negative	excluded	enrolled
OC111	Uganda	Omugo	yes	Male	18		negative	not done	not done		negative	negative	not done	not done	not done	not done	not done	366	negative	negative	negative	negative	negative	negative	excluded	enrolled
OC112	Uganda	Omugo	yes	Male	19		negative	not done	not done		negative	negative	not done	not done	not done	not done	not done	709	positive	negative	positive	positive	negative	positive	excluded	enrolled
OC113	Uganda	Omugo	yes	Female	54		negative	not done	not done		negative	negative	not done	not done	not done	not done	not done	781	negative	negative	negative	negative	negative	negative	excluded	enrolled
OC114	Uganda	Omugo	yes	Female	30		negative	not done	not done		negative	negative	not done	not done	not done	not done	not done	102	negative	negative	negative	negative	negative	negative	excluded	enrolled
OC115	Uganda	Omugo	yes	Male	53		negative	not done	not done		negative	negative	not done	not done	not done	not done	not done	991	positive	negative	positive	positive	negative	positive	excluded	enrolled
OC116	Uganda	Omugo	yes	Male	54		negative	not done	not done		negative	negative	not done	not done	not done	not done	not done	630	negative	negative	negative	negative	negative	negative	excluded	enrolled
OC117	Uganda	Omugo	yes	Male	35		negative	not done	not done		negative	negative	not done	not done	not done	not done	not done	99	negative	negative	negative	negative	negative	negative	excluded	enrolled
OC118	Uganda	Omugo	yes	Female	35		negative	not done	not done		negative	negative	not done	not done	not done	not done	not done	73	negative	negative	negative	negative	negative	negative	excluded	enrolled
OC119	Uganda	Omugo	yes	Female	50		negative	not done	not done		negative	negative	not done	not done	not done	not done	not done	278	negative	negative	negative	negative	negative	negative	excluded	enrolled
OC121	Uganda	Omugo	yes	Male	54		negative	not done	not done		negative	negative	not done	not done	not done	not done	not done	888	positive	negative	positive	positive	negative	positive	excluded	enrolled
OC165	Uganda	Omugo	yes	Male	38		negative	not done	not done		negative	negative	not done	not done	not done	not done	not done	850	positive	negative	positive	positive	negative	positive	excluded	enrolled
OC166	Uganda	Omugo	yes	Female	37		negative	not done	not done		negative	negative	not done	not done	not done	not done	not done	677	negative	negative	negative	negative	negative	negative	excluded	enrolled
OC167	Uganda	Omugo	yes	Female	20		negative	not done	not done		negative	negative	not done	not done	not done	not done	not done	255	negative	negative	negative	negative	negative	negative	excluded	enrolled
OC168	Uganda	Omugo	yes	Female	23		negative	not done	not done		negative	negative	not done	not done	not done	not done	not done	849	positive	negative	positive	positive	negative	positive	excluded	enrolled
OC169	Uganda	Omugo	yes	Male	47		negative	not done	not done		negative	negative	not done	not done	not done	not done	not done	455	negative	negative	negative	negative	negative	negative	excluded	enrolled
OC170	Uganda	Omugo	yes	Male	18	11600	positive	positive	P.f	2958	positive	negative	not done	not done	not done	not done	not done	792	positive	negative	positive	positive	negative	positive	enrolled	enrolled
OC171	Uganda	Omugo	yes	Male	51		negative	not done	not done		negative	negative	not done	not done	not done	not done	not done	984	negative	negative	negative	negative	negative	negative	excluded	enrolled
OC172	Uganda	Omugo	yes	Female	23		negative	not done	not done		negative	negative	not done	not done	not done	not done	not done	939	negative	negative	negative	negative	negative	negative	excluded	enrolled
OC173	Uganda	Omugo	yes	Female	24		negative	not done	not done		negative	negative	not done	not done	not done	not done	not done	909	positive	negative	positive	positive	negative	positive	excluded	enrolled
OC174	Uganda	Omugo	yes	Female	30		negative	not done	not done		negative	negative	not done	not done	not done	not done	not done	660	negative	negative	negative	negative	negative	negative	excluded	enrolled
OC175	Uganda	Omugo	yes	Female	19		negative	not done	not done		negative	negative	not done	not done	not done	not done	not done	556	negative	negative	negative	negative	negative	negative	excluded	enrolled
OC176	Uganda	Omugo	yes	Female	35		negative	not done	not done		negative	negative	not done	not done	not done	not done	not done	886	negative	negative	negative	negative	negative	negative	excluded	enrolled
OC193	Uganda	Omugo	yes	Male	18	8800	positive	positive	P.f	88	positive	negative	not done	not done	not done	not done	not done	818	positive	positive	positive	positive	positive	positive	enrolled	enrolled
OC197	Uganda	Omugo	yes	Female	19		negative	not done	not done		negative	negative	not done	not done	not done	not done	not done	516	positive	negative	positive	positive	negative	positive	excluded	enrolled
OC79	Uganda	Omugo	yes	Male	41		negative	not done	not done		negative	negative	not done	not done	not done	not done	not done	549	negative	negative	negative	negative	negative	negative	excluded	enrolled
KC003	Uganda	Kasangati	no	Female	25		negative	not done	not done		not done	negative	not done	not done	not done	not done	not done	101	negative	negative	negative	negative	negative	negative	excluded	enrolled
KC004	Uganda	Kasangati	no	Male	35		negative	not done	not done		not done	negative	not done	not done	not done	not done	not done	384	negative	negative	negative	negative	negative	negative	excluded	enrolled
KC007	Uganda	Kasangati	no	Female	19		negative	not done	not done		negative	negative	not done	not done	not done	not done	not done	679	negative	negative	negative	negative	negative	negative	excluded	enrolled
KC044	Uganda	Kasangati	no	Female	38	8000	positive	positive	P.f	3320	positive	negative	not done	not done	not done	not done	not done	236	positive	negative	positive	positive	negative	positive	enrolled	enrolled
KC113	Uganda	Kasangati	no	Female	60		negative	not done	not done		negative	positive	not done	not done	not done	not done	not done	NA	not done	not done	not done	not done	not done	not done	excluded	Sample Not Tested In Lab
KC115	Uganda	Kasangati	no	Female	28		negative	not done	not done		negative	negative	not done	not done	not done	not done	not done	NA	not done	not done	not done	not done	not done	not done	excluded	Sample Not Tested In Lab
KC116	Uganda	Kasangati	no	Female	30		negative	not done	not done		negative	negative	not done	not done	not done	not done	not done	NA	not done	not done	not done	not done	not done	not done	excluded	Sample Not Tested In Lab
KC117	Uganda	Kasangati	no	Female	21		negative	not done	not done		not done	negative	not done	not done	not done	not done	not done	NA	not done	not done	not done	not done	not done	not done	excluded	Sample Not Tested In Lab
KC118	Uganda	Kasangati	no	Female	19		negative	not done	not done		negative	negative	not done	not done	not done	not done	not done	NA	not done	not done	not done	not done	not done	not done	excluded	Sample Not Tested In Lab
KC119	Uganda	Kasangati	no	Female	18		negative	not done	not done		negative	negative	not done	not done	not done	not done	not done	NA	not done	not done	not done	not done	not done	not done	excluded	Sample Not Tested In Lab
KC120	Uganda	Kasangati	no	Female	37		negative	not done	not done		negative	negative	not done	not done	not done	not done	not done	NA	not done	not done	not done	not done	not done	not done	excluded	Sample Not Tested In Lab
KC121	Uganda	Kasangati	no	Male	20		negative	not done	not done		negative	negative	not done	not done	not done	not done	not done	NA	not done	not done	not done	not done	not done	not done	excluded	Sample Not Tested In Lab
KC122	Uganda	Kasangati	no	Male	23		negative	not done	not done		negative	negative	not done	not done	not done	not done	not done	NA	not done	not done	not done	not done	not done	not done	excluded	Sample Not Tested In Lab
KC123	Uganda	Kasangati	no	Female	24		negative	not done	not done		negative	negative	not done	not done	not done	not done	not done	NA	not done	not done	not done	not done	not done	not done	excluded	Sample Not Tested In Lab
KC140	Uganda	Kasangati	no	Female	20		negative	not done	not done		negative	negative	not done	not done	not done	not done	not done	NA	not done	not done	not done	not done	not done	not done	excluded	Sample Not Tested In Lab
KC141	Uganda	Kasangati	no	Female	23		negative	not done	not done		negative	negative	not done	not done	not done	not done	not done	NA	not done	not done	not done	not done	not done	not done	excluded	Sample Not Tested In Lab
KC142	Uganda	Kasangati	no	Female	22		negative	not done	not done		negative	negative	not done	not done	not done	not done	not done	NA	not done	not done	not done	not done	not done	not done	excluded	Sample Not Tested In Lab
KC143	Uganda	Kasangati	no	Male	43		negative	not done	not done		negative	negative	not done	not done	not done	not done	not done	NA	not done	not done	not done	not done	not done	not done	excluded	Sample Not Tested In Lab
KC144	Uganda	Kasangati	no	Female	19		negative	not done	not done		negative	negative	not done	not done	not done	not done	not done	NA	not done	not done	not done	not done	not done	not done	excluded	Sample Not Tested In Lab
KC145	Uganda	Kasangati	no	Female	46		negative	not done	not done		not done	negative	not done	not done	not done	not done	not done	NA	not done	not done	not done	not done	not done	not done	excluded	Sample Not Tested In Lab
KC146	Uganda	Kasangati	no	Female	33		negative	not done	not done		negative	negative	not done	not done	not done	not done	not done	NA	not done	not done	not done	not done	not done	not done	excluded	Sample Not Tested In Lab
KC147	Uganda	Kasangati	no	Female	80		negative	not done	not done		negative	negative	not done	not done	not done	not done	not done	NA	not done	not done	not done	not done	not done	not done	excluded	Sample Not Tested In Lab
KC148	Uganda	Kasangati	no	Female	17		negative	not done	not done		negative	negative	not done	not done	not done	not done	not done	NA	not done	not done	not done	not done	not done	not done	excluded	Sample Not Tested In Lab
KC149	Uganda	Kasangati	no	Female	25		negative	not done	not done		negative	negative	not done	not done	not done	not done	not done	NA	not done	not done	not done	not done	not done	not done	excluded	Sample Not Tested In Lab
KC150	Uganda	Kasangati	no	Male	30		negative	not done	not done		negative	negative	not done	not done	not done	not done	not done	NA	not done	not done	not done	not done	not done	not done	excluded	Sample Not Tested In Lab
KC152	Uganda	Kasangati	no	Female	20		negative	not done	not done		negative	negative	not done	not done	not done	not done	not done	NA	not done	not done	not done	not done	not done	not done	excluded	Sample Not Tested In Lab
KC153	Uganda	Kasangati	no	Female	22		negative	not done	not done		negative	negative	not done	not done	not done	not done	not done	NA	not done	not done	not done	not done	not done	not done	excluded	Sample Not Tested In Lab
KC154	Uganda	Kasangati	no	Female	29		negative	not done	not done		negative	negative	not done	not done	not done	not done	not done	NA	not done	not done	not done	not done	not done	not done	excluded	Sample Not Tested In Lab
KC155	Uganda	Kasangati	no	Female	38		negative	not done	not done		negative	negative	not done	not done	not done	not done	not done	NA	not done	not done	not done	not done	not done	not done	excluded	Sample Not Tested In Lab
KC156	Uganda	Kasangati	no	Female	40		negative	not done	not done		negative	negative	not done	not done	not done	not done	not done	NA	not done	not done	not done	not done	not done	not done	excluded	Sample Not Tested In Lab
KC157	Uganda	Kasangati	no	Female	18		negative	not done	not done		negative	negative	not done	not done	not done	not done	not done	NA	not done	not done	not done	not done	not done	not done	excluded	Sample Not Tested In Lab
KC158	Uganda	Kasangati	no	Female	50		negative	not done	not done		negative	negative	not done	not done	not done	not done	not done	NA	not done	not done	not done	not done	not done	not done	excluded	Sample Not Tested In Lab
KC159	Uganda	Kasangati	no	Male	30		negative	not done	not done		negative	negative	not done	not done	not done	not done	not done	NA	not done	not done	not done	not done	not done	not done	excluded	Sample Not Tested In Lab
KC160	Uganda	Kasangati	no	Female	21		negative	not done	not done		negative	negative	not done	not done	not done	not done	not done	NA	not done	not done	not done	not done	not done	not done	excluded	Sample Not Tested In Lab
KC161	Uganda	Kasangati	no	Female	39		negative	not done	not done		negative	negative	not done	not done	not done	not done	not done	NA	not done	not done	not done	not done	not done	not done	excluded	Sample Not Tested In Lab
KC162	Uganda	Kasangati	no	Female	36		negative	not done	not done		negative	negative	not done	not done	not done	not done	not done	NA	not done	not done	not done	not done	not done	not done	excluded	Sample Not Tested In Lab
KC163	Uganda	Kasangati	no	Female	50		negative	not done	not done		negative	negative	not done	not done	not done	not done	not done	NA	not done	not done	not done	not done	not done	not done	excluded	Sample Not Tested In Lab
KC164	Uganda	Kasangati	no	Female	26		negative	not done	not done		negative	negative	not done	not done	not done	not done	not done	NA	not done	not done	not done	not done	not done	not done	excluded	Sample Not Tested In Lab
KC165	Uganda	Kasangati	no	Female	43		negative	not done	not done		negative	negative	not done	not done	not done	not done	not done	NA	not done	not done	not done	not done	not done	not done	excluded	Sample Not Tested In Lab
KC166	Uganda	Kasangati	no	Female	27		negative	not done	not done		positive	positive	not done	not done	not done	not done	not done	NA	not done	not done	not done	not done	not done	not done	excluded	Sample Not Tested In Lab
KC170	Uganda	Kasangati	no	Female	21		negative	not done	not done		positive	negative	not done	not done	not done	not done	not done	NA	not done	not done	not done	not done	not done	not done	excluded	Sample Not Tested In Lab
KC171	Uganda	Kasangati	no	Female	37		negative	not done	not done		negative	negative	not done	not done	not done	not done	not done	NA	not done	not done	not done	not done	not done	not done	excluded	Sample Not Tested In Lab
KC172	Uganda	Kasangati	no	Female	25		negative	not done	not done		positive	negative	not done	not done	not done	not done	not done	NA	not done	not done	not done	not done	not done	not done	excluded	Sample Not Tested In Lab
KC173	Uganda	Kasangati	no	Female	28		negative	not done	not done		negative	negative	not done	not done	not done	not done	not done	NA	not done	not done	not done	not done	not done	not done	excluded	Sample Not Tested In Lab
KC174	Uganda	Kasangati	no	Male	66		negative	not done	not done		negative	negative	not done	not done	not done	not done	not done	NA	not done	not done	not done	not done	not done	not done	excluded	Sample Not Tested In Lab
KC176	Uganda	Kasangati	no	Male	56		negative	not done	not done		negative	negative	not done	not done	not done	not done	not done	NA	not done	not done	not done	not done	not done	not done	excluded	Sample Not Tested In Lab
KC178	Uganda	Kasangati	no	Female	52		negative	not done	not done		negative	negative	not done	not done	not done	not done	not done	NA	not done	not done	not done	not done	not done	not done	excluded	Sample Not Tested In Lab
KC179	Uganda	Kasangati	no	Female	32		negative	not done	not done		negative	negative	not done	not done	not done	not done	not done	NA	not done	not done	not done	not done	not done	not done	excluded	Sample Not Tested In Lab
KC180	Uganda	Kasangati	no	Female	50		negative	not done	not done		negative	negative	not done	not done	not done	not done	not done	NA	not done	not done	not done	not done	not done	not done	excluded	Sample Not Tested In Lab
KC181	Uganda	Kasangati	no	Female	27		negative	not done	not done		negative	negative	not done	not done	not done	not done	not done	NA	not done	not done	not done	not done	not done	not done	excluded	Sample Not Tested In Lab
KC182	Uganda	Kasangati	no	Female	26		negative	not done	not done		negative	negative	not done	not done	not done	not done	not done	NA	not done	not done	not done	not done	not done	not done	excluded	Sample Not Tested In Lab
KC183	Uganda	Kasangati	no	Female	39		negative	not done	not done		negative	negative	not done	not done	not done	not done	not done	NA	not done	not done	not done	not done	not done	not done	excluded	Sample Not Tested In Lab
KC184	Uganda	Kasangati	no	Female	42		negative	not done	not done		negative	negative	not done	not done	not done	not done	not done	NA	not done	not done	not done	not done	not done	not done	excluded	Sample Not Tested In Lab
KC185	Uganda	Kasangati	no	Female	80		negative	not done	not done		negative	negative	not done	not done	not done	not done	not done	NA	not done	not done	not done	not done	not done	not done	excluded	Sample Not Tested In Lab
KC188	Uganda	Kasangati	no	Female	21		negative	not done	not done		positive	positive	not done	not done	not done	not done	not done	NA	not done	not done	not done	not done	not done	not done	excluded	Sample Not Tested In Lab
KC189	Uganda	Kasangati	no	Male	25		negative	not done	not done		negative	negative	not done	not done	not done	not done	not done	NA	not done	not done	not done	not done	not done	not done	excluded	Sample Not Tested In Lab
KC191	Uganda	Kasangati	no	Female	61		negative	not done	not done		negative	negative	not done	not done	not done	not done	not done	NA	not done	not done	not done	not done	not done	not done	excluded	Sample Not Tested In Lab
KC192	Uganda	Kasangati	no	Female	27		negative	not done	not done		negative	negative	not done	not done	not done	not done	not done	NA	not done	not done	not done	not done	not done	not done	excluded	Sample Not Tested In Lab
KC193	Uganda	Kasangati	no	Female	51		negative	not done	not done		negative	negative	not done	not done	not done	not done	not done	NA	not done	not done	not done	not done	not done	not done	excluded	Sample Not Tested In Lab
KC194	Uganda	Kasangati	no	Female	18		negative	not done	not done		negative	negative	not done	not done	not done	not done	not done	NA	not done	not done	not done	not done	not done	not done	excluded	Sample Not Tested In Lab
KC195	Uganda	Kasangati	no	Male	30		negative	not done	not done		negative	positive	not done	not done	not done	not done	not done	NA	not done	not done	not done	not done	not done	not done	excluded	Sample Not Tested In Lab
KC196	Uganda	Kasangati	no	Female	30		negative	not done	not done		negative	negative	not done	not done	not done	not done	not done	NA	not done	not done	not done	not done	not done	not done	excluded	Sample Not Tested In Lab
KC197	Uganda	Kasangati	no	Female	20		negative	not done	not done		negative	negative	not done	not done	not done	not done	not done	NA	not done	not done	not done	not done	not done	not done	excluded	Sample Not Tested In Lab
KC198	Uganda	Kasangati	no	Female	50		negative	not done	not done		negative	negative	not done	not done	not done	not done	not done	NA	not done	not done	not done	not done	not done	not done	excluded	Sample Not Tested In Lab
KC199	Uganda	Kasangati	no	Male	30		negative	not done	not done		negative	negative	not done	not done	not done	not done	not done	NA	not done	not done	not done	not done	not done	not done	excluded	Sample Not Tested In Lab
KC200	Uganda	Kasangati	no	Male	36		negative	not done	not done		negative	negative	not done	not done	not done	not done	not done	NA	not done	not done	not done	not done	not done	not done	excluded	Sample Not Tested In Lab
kc201	Uganda	Kasangati	no	Male	38		negative	not done	not done		negative	negative	not done	not done	not done	not done	not done	NA	not done	not done	not done	not done	not done	not done	excluded	Sample Not Tested In Lab
KC202	Uganda	Kasangati	no	Female	29		negative	not done	not done		negative	negative	not done	not done	not done	not done	not done	NA	not done	not done	not done	not done	not done	not done	excluded	Sample Not Tested In Lab
KC203	Uganda	Kasangati	no	Female	22		negative	not done	not done		positive	negative	not done	not done	not done	not done	not done	NA	not done	not done	not done	not done	not done	not done	excluded	Sample Not Tested In Lab
KC204	Uganda	Kasangati	no	Female	45		negative	not done	not done		negative	negative	not done	not done	not done	not done	not done	NA	not done	not done	not done	not done	not done	not done	excluded	Sample Not Tested In Lab
KC205	Uganda	Kasangati	no	Female	36		negative	not done	not done		negative	negative	not done	not done	not done	not done	not done	NA	not done	not done	not done	not done	not done	not done	excluded	Sample Not Tested In Lab
KC206	Uganda	Kasangati	no	Female	28		negative	not done	not done		negative	negative	not done	not done	not done	not done	not done	NA	not done	not done	not done	not done	not done	not done	excluded	Sample Not Tested In Lab
KC207	Uganda	Kasangati	no	Male	23		negative	not done	not done		negative	negative	not done	not done	not done	not done	not done	NA	not done	not done	not done	not done	not done	not done	excluded	Sample Not Tested In Lab
KC208	Uganda	Kasangati	no	Male	34		negative	not done	not done		positive	negative	not done	not done	not done	not done	not done	NA	not done	not done	not done	not done	not done	not done	excluded	Sample Not Tested In Lab
KC209	Uganda	Kasangati	no	Female	30		negative	not done	not done		negative	negative	not done	not done	not done	not done	not done	NA	not done	not done	not done	not done	not done	not done	excluded	Sample Not Tested In Lab
KC210	Uganda	Kasangati	no	Female	28		negative	not done	not done		negative	negative	not done	not done	not done	not done	not done	NA	not done	not done	not done	not done	not done	not done	excluded	Sample Not Tested In Lab
KC211	Uganda	Kasangati	no	Female	29		negative	not done	not done		negative	negative	not done	not done	not done	not done	not done	NA	not done	not done	not done	not done	not done	not done	excluded	Sample Not Tested In Lab
KC212	Uganda	Kasangati	no	Female	21		negative	not done	not done		negative	negative	not done	not done	not done	not done	not done	NA	not done	not done	not done	not done	not done	not done	excluded	Sample Not Tested In Lab
KC213	Uganda	Kasangati	no	Female	18		negative	not done	not done		positive	negative	not done	not done	not done	not done	not done	NA	not done	not done	not done	not done	not done	not done	excluded	Sample Not Tested In Lab
KC214	Uganda	Kasangati	no	Female	26		negative	not done	not done		negative	negative	not done	not done	not done	not done	not done	NA	not done	not done	not done	not done	not done	not done	excluded	Sample Not Tested In Lab
KC215	Uganda	Kasangati	no	Female	32		negative	not done	not done		negative	positive	not done	not done	not done	not done	not done	NA	not done	not done	not done	not done	not done	not done	excluded	Sample Not Tested In Lab
KC216	Uganda	Kasangati	no	Male	36		negative	not done	not done		negative	negative	not done	not done	not done	not done	not done	NA	not done	not done	not done	not done	not done	not done	excluded	Sample Not Tested In Lab
KC218	Uganda	Kasangati	no	Female	38		negative	not done	not done		positive	negative	not done	not done	not done	not done	not done	NA	not done	not done	not done	not done	not done	not done	excluded	Sample Not Tested In Lab
KC219	Uganda	Kasangati	no	Male	28		negative	not done	not done		negative	negative	not done	not done	not done	not done	not done	NA	not done	not done	not done	not done	not done	not done	excluded	Sample Not Tested In Lab
KC221	Uganda	Kasangati	no	Female	18		negative	not done	not done		negative	negative	not done	not done	not done	not done	not done	NA	not done	not done	not done	not done	not done	not done	excluded	Sample Not Tested In Lab
KC222	Uganda	Kasangati	no	Female	35		negative	not done	not done		negative	negative	not done	not done	not done	not done	not done	NA	not done	not done	not done	not done	not done	not done	excluded	Sample Not Tested In Lab
KC223	Uganda	Kasangati	no	Female	36		negative	not done	not done		negative	negative	not done	not done	not done	not done	not done	NA	not done	not done	not done	not done	not done	not done	excluded	Sample Not Tested In Lab
KC224	Uganda	Kasangati	no	Male	19		negative	not done	not done		negative	negative	not done	not done	not done	not done	not done	NA	not done	not done	not done	not done	not done	not done	excluded	Sample Not Tested In Lab
KC225	Uganda	Kasangati	no	Female	38		negative	not done	not done		negative	negative	not done	not done	not done	not done	not done	NA	not done	not done	not done	not done	not done	not done	excluded	Sample Not Tested In Lab
KC226	Uganda	Kasangati	no	Female	23		negative	not done	not done		negative	negative	not done	not done	not done	not done	not done	NA	not done	not done	not done	not done	not done	not done	excluded	Sample Not Tested In Lab
KC227	Uganda	Kasangati	no	Female	19		negative	not done	not done		negative	negative	not done	not done	not done	not done	not done	NA	not done	not done	not done	not done	not done	not done	excluded	Sample Not Tested In Lab
KC228	Uganda	Kasangati	no	Female	31		negative	not done	not done		negative	positive	not done	not done	not done	not done	not done	NA	not done	not done	not done	not done	not done	not done	excluded	Sample Not Tested In Lab
KC229	Uganda	Kasangati	no	Female	24		negative	not done	not done		negative	negative	not done	not done	not done	not done	not done	NA	not done	not done	not done	not done	not done	not done	excluded	Sample Not Tested In Lab
KC230	Uganda	Kasangati	no	Female	70		negative	not done	not done		negative	negative	not done	not done	not done	not done	not done	NA	not done	not done	not done	not done	not done	not done	excluded	Sample Not Tested In Lab
KC231	Uganda	Kasangati	no	Female	30		negative	not done	not done		negative	negative	not done	not done	not done	not done	not done	NA	not done	not done	not done	not done	not done	not done	excluded	Sample Not Tested In Lab
KC232	Uganda	Kasangati	no	Female	18		negative	not done	not done		negative	negative	not done	not done	not done	not done	not done	NA	not done	not done	not done	not done	not done	not done	excluded	Sample Not Tested In Lab
KC233	Uganda	Kasangati	no	Female	19		negative	not done	not done		negative	negative	not done	not done	not done	not done	not done	NA	not done	not done	not done	not done	not done	not done	excluded	Sample Not Tested In Lab
KC362	Uganda	Kasangati	no	Female	18		negative	not done	not done		positive	negative	not done	not done	not done	not done	not done	519	negative	negative	negative	negative	negative	negative	excluded	enrolled
KC363	Uganda	Kasangati	no	Female	49		negative	not done	not done		negative	negative	not done	not done	not done	not done	not done	58	negative	negative	negative	negative	negative	negative	excluded	enrolled
OC160	Uganda	Omugo	yes	Female	22		negative	not done	not done		negative	negative	not done	not done	not done	not done	not done	399	negative	positive	negative	negative	positive	negative	excluded	enrolled
KC124	Uganda	Kasangati	no	Female	27		negative	not done	not done		negative	negative	not done	not done	not done	not done	not done	NA	not done	not done	not done	not done	not done	not done	excluded	Sample Not Tested In Lab
KC125	Uganda	Kasangati	no	Female	60		negative	not done	not done		negative	negative	not done	not done	not done	not done	not done	NA	not done	not done	not done	not done	not done	not done	excluded	Sample Not Tested In Lab
KC126	Uganda	Kasangati	no	Female	18		negative	not done	not done		negative	negative	not done	not done	not done	not done	not done	NA	not done	not done	not done	not done	not done	not done	excluded	Sample Not Tested In Lab
KC127	Uganda	Kasangati	no	Female	25		negative	not done	not done		negative	negative	not done	not done	not done	not done	not done	NA	not done	not done	not done	not done	not done	not done	excluded	Sample Not Tested In Lab
KC128	Uganda	Kasangati	no	Male	18		negative	not done	not done		negative	negative	not done	not done	not done	not done	not done	NA	not done	not done	not done	not done	not done	not done	excluded	Sample Not Tested In Lab
KC129	Uganda	Kasangati	no	Female	28		negative	not done	not done		negative	negative	not done	not done	not done	not done	not done	NA	not done	not done	not done	not done	not done	not done	excluded	Sample Not Tested In Lab
KC130	Uganda	Kasangati	no	Male	18		negative	not done	not done		negative	negative	not done	not done	not done	not done	not done	NA	not done	not done	not done	not done	not done	not done	excluded	Sample Not Tested In Lab
KC131	Uganda	Kasangati	no	Male	18		negative	not done	not done		negative	negative	not done	not done	not done	not done	not done	NA	not done	not done	not done	not done	not done	not done	excluded	Sample Not Tested In Lab
KC132	Uganda	Kasangati	no	Male	25		negative	not done	not done		negative	negative	not done	not done	not done	not done	not done	NA	not done	not done	not done	not done	not done	not done	excluded	Sample Not Tested In Lab
KC133	Uganda	Kasangati	no	Male	50		negative	not done	not done		negative	negative	not done	not done	not done	not done	not done	NA	not done	not done	not done	not done	not done	not done	excluded	Sample Not Tested In Lab
KC134	Uganda	Kasangati	no	Female	20		negative	not done	not done		negative	negative	not done	not done	not done	not done	not done	NA	not done	not done	not done	not done	not done	not done	excluded	Sample Not Tested In Lab
KC135	Uganda	Kasangati	no	Female	50		negative	not done	not done		negative	negative	not done	not done	not done	not done	not done	NA	not done	not done	not done	not done	not done	not done	excluded	Sample Not Tested In Lab
KC136	Uganda	Kasangati	no	Female	24		negative	not done	not done		negative	negative	not done	not done	not done	not done	not done	NA	not done	not done	not done	not done	not done	not done	excluded	Sample Not Tested In Lab
KC137	Uganda	Kasangati	no	Female	63		negative	not done	not done		negative	negative	not done	not done	not done	not done	not done	NA	not done	not done	not done	not done	not done	not done	excluded	Sample Not Tested In Lab
KC138	Uganda	Kasangati	no	Male	76		negative	not done	not done		negative	negative	not done	not done	not done	not done	not done	NA	not done	not done	not done	not done	not done	not done	excluded	Sample Not Tested In Lab
KC234	Uganda	Kasangati	no	Female	23		negative	not done	not done		negative	negative	not done	not done	not done	not done	not done	NA	not done	not done	not done	not done	not done	not done	excluded	Sample Not Tested In Lab
KC235	Uganda	Kasangati	no	Female	21		negative	not done	not done		positive	negative	not done	not done	not done	not done	not done	NA	not done	not done	not done	not done	not done	not done	excluded	Sample Not Tested In Lab
KC236	Uganda	Kasangati	no	Female	28		negative	not done	not done		positive	negative	not done	not done	not done	not done	not done	NA	not done	not done	not done	not done	not done	not done	excluded	Sample Not Tested In Lab
KC237	Uganda	Kasangati	no	Female	24		negative	not done	not done		negative	negative	not done	not done	not done	not done	not done	NA	not done	not done	not done	not done	not done	not done	excluded	Sample Not Tested In Lab
KC238	Uganda	Kasangati	no	Female	27		negative	not done	not done		negative	negative	not done	not done	not done	not done	not done	NA	not done	not done	not done	not done	not done	not done	excluded	Sample Not Tested In Lab
KC239	Uganda	Kasangati	no	Female	18		negative	not done	not done		negative	negative	not done	not done	not done	not done	not done	NA	not done	not done	not done	not done	not done	not done	excluded	Sample Not Tested In Lab
KC240	Uganda	Kasangati	no	Female	26		negative	not done	not done		negative	negative	not done	not done	not done	not done	not done	NA	not done	not done	not done	not done	not done	not done	excluded	Sample Not Tested In Lab
KC242	Uganda	Kasangati	no	Female	24		negative	not done	not done		negative	negative	not done	not done	not done	not done	not done	NA	not done	not done	not done	not done	not done	not done	excluded	Sample Not Tested In Lab
KC251	Uganda	Kasangati	no	Female	21		negative	not done	not done		negative	negative	not done	not done	not done	not done	not done	NA	not done	not done	not done	not done	not done	not done	excluded	Sample Not Tested In Lab
KC253	Uganda	Kasangati	no	Female	36		negative	not done	not done		negative	negative	not done	not done	not done	not done	not done	NA	not done	not done	not done	not done	not done	not done	excluded	Sample Not Tested In Lab
KC254	Uganda	Kasangati	no	Male	20		negative	not done	not done		negative	negative	not done	not done	not done	not done	not done	NA	not done	not done	not done	not done	not done	not done	excluded	Sample Not Tested In Lab
KC255	Uganda	Kasangati	no	Female	40		negative	not done	not done		negative	negative	not done	not done	not done	not done	not done	NA	not done	not done	not done	not done	not done	not done	excluded	Sample Not Tested In Lab
KC256	Uganda	Kasangati	no	Female	26		negative	not done	not done		negative	negative	not done	not done	not done	not done	not done	NA	not done	not done	not done	not done	not done	not done	excluded	Sample Not Tested In Lab
KC257	Uganda	Kasangati	no	Female	51		negative	not done	not done		negative	negative	not done	not done	not done	not done	not done	NA	not done	not done	not done	not done	not done	not done	excluded	Sample Not Tested In Lab
KC258	Uganda	Kasangati	no	Female	20		negative	not done	not done		negative	negative	not done	not done	not done	not done	not done	NA	not done	not done	not done	not done	not done	not done	excluded	Sample Not Tested In Lab
KC259	Uganda	Kasangati	no	Female	23		negative	not done	not done		negative	negative	not done	not done	not done	not done	not done	NA	not done	not done	not done	not done	not done	not done	excluded	Sample Not Tested In Lab
KC260	Uganda	Kasangati	no	Female	22		negative	not done	not done		negative	negative	not done	not done	not done	not done	not done	NA	not done	not done	not done	not done	not done	not done	excluded	Sample Not Tested In Lab
KC261	Uganda	Kasangati	no	Female	18		negative	not done	not done		negative	negative	not done	not done	not done	not done	not done	NA	not done	not done	not done	not done	not done	not done	excluded	Sample Not Tested In Lab
KC262	Uganda	Kasangati	no	Female	64		negative	not done	not done		negative	negative	not done	not done	not done	not done	not done	NA	not done	not done	not done	not done	not done	not done	excluded	Sample Not Tested In Lab
KC263	Uganda	Kasangati	no	Female	39		negative	not done	not done		negative	negative	not done	not done	not done	not done	not done	NA	not done	not done	not done	not done	not done	not done	excluded	Sample Not Tested In Lab
KC264	Uganda	Kasangati	no	Female	23		negative	not done	not done		negative	negative	not done	not done	not done	not done	not done	NA	not done	not done	not done	not done	not done	not done	excluded	Sample Not Tested In Lab
KC265	Uganda	Kasangati	no	Female	30		negative	not done	not done		negative	negative	not done	not done	not done	not done	not done	NA	not done	not done	not done	not done	not done	not done	excluded	Sample Not Tested In Lab
KC267	Uganda	Kasangati	no	Female	27		negative	not done	not done		negative	negative	not done	not done	not done	not done	not done	NA	not done	not done	not done	not done	not done	not done	excluded	Sample Not Tested In Lab
KC268	Uganda	Kasangati	no	Female	23		negative	not done	not done		negative	negative	not done	not done	not done	not done	not done	NA	not done	not done	not done	not done	not done	not done	excluded	Sample Not Tested In Lab
KC269	Uganda	Kasangati	no	Female	26		negative	not done	not done		negative	negative	not done	not done	not done	not done	not done	NA	not done	not done	not done	not done	not done	not done	excluded	Sample Not Tested In Lab
KC270	Uganda	Kasangati	no	Male	43		negative	not done	not done		negative	negative	not done	not done	not done	not done	not done	NA	not done	not done	not done	not done	not done	not done	excluded	Sample Not Tested In Lab
KC271	Uganda	Kasangati	no	Female	35		negative	not done	not done		negative	negative	not done	not done	not done	not done	not done	NA	not done	not done	not done	not done	not done	not done	excluded	Sample Not Tested In Lab
KC272	Uganda	Kasangati	no	Female	74		negative	not done	not done		negative	negative	not done	not done	not done	not done	not done	NA	not done	not done	not done	not done	not done	not done	excluded	Sample Not Tested In Lab
KC273	Uganda	Kasangati	no	Female	28		negative	not done	not done		negative	negative	not done	not done	not done	not done	not done	NA	not done	not done	not done	not done	not done	not done	excluded	Sample Not Tested In Lab
KC274	Uganda	Kasangati	no	Female	30		negative	not done	not done		negative	negative	not done	not done	not done	not done	not done	NA	not done	not done	not done	not done	not done	not done	excluded	Sample Not Tested In Lab
KC275	Uganda	Kasangati	no	Female	42	6300	positive	positive	P.f	513	positive	negative	not done	not done	not done	not done	not done	NA	not done	not done	not done	not done	not done	not done	Sample Not Tested In Lab	Sample Not Tested In Lab
KC277	Uganda	Kasangati	no	Male	21		negative	not done	not done		positive	negative	not done	not done	not done	not done	not done	NA	not done	not done	not done	not done	not done	not done	excluded	Sample Not Tested In Lab
KC278	Uganda	Kasangati	no	Female	32		negative	not done	not done		negative	negative	not done	not done	not done	not done	not done	NA	not done	not done	not done	not done	not done	not done	excluded	Sample Not Tested In Lab
KC279	Uganda	Kasangati	no	Female	22		negative	not done	not done		negative	negative	not done	not done	not done	not done	not done	NA	not done	not done	not done	not done	not done	not done	excluded	Sample Not Tested In Lab
KC281	Uganda	Kasangati	no	Female	24		negative	not done	not done		negative	negative	not done	not done	not done	not done	not done	NA	not done	not done	not done	not done	not done	not done	excluded	Sample Not Tested In Lab
KC282	Uganda	Kasangati	no	Female	59		negative	not done	not done		negative	negative	not done	not done	not done	not done	not done	NA	not done	not done	not done	not done	not done	not done	excluded	Sample Not Tested In Lab
KC283	Uganda	Kasangati	no	Male	40		negative	not done	not done		negative	negative	not done	not done	not done	not done	not done	NA	not done	not done	not done	not done	not done	not done	excluded	Sample Not Tested In Lab
KC285	Uganda	Kasangati	no	Female	24		negative	not done	not done		negative	negative	not done	not done	not done	not done	not done	NA	not done	not done	not done	not done	not done	not done	excluded	Sample Not Tested In Lab
KC286	Uganda	Kasangati	no	Female	35		negative	not done	not done		negative	negative	not done	not done	not done	not done	not done	NA	not done	not done	not done	not done	not done	not done	excluded	Sample Not Tested In Lab
KC287	Uganda	Kasangati	no	Female	35		negative	not done	not done		negative	negative	not done	not done	not done	not done	not done	NA	not done	not done	not done	not done	not done	not done	excluded	Sample Not Tested In Lab
KC288	Uganda	Kasangati	no	Male	45		negative	not done	not done		negative	negative	not done	not done	not done	not done	not done	NA	not done	not done	not done	not done	not done	not done	excluded	Sample Not Tested In Lab
KC289	Uganda	Kasangati	no	Female	25		negative	not done	not done		negative	negative	not done	not done	not done	not done	not done	NA	not done	not done	not done	not done	not done	not done	excluded	Sample Not Tested In Lab
KC290	Uganda	Kasangati	no	Female	25		negative	not done	not done		positive	negative	not done	not done	not done	not done	not done	NA	not done	not done	not done	not done	not done	not done	excluded	Sample Not Tested In Lab
KC292	Uganda	Kasangati	no	Male	50		negative	not done	not done		negative	negative	not done	not done	not done	not done	not done	NA	not done	not done	not done	not done	not done	not done	excluded	Sample Not Tested In Lab
KC293	Uganda	Kasangati	no	Female	36		negative	not done	not done		negative	negative	not done	not done	not done	not done	not done	NA	not done	not done	not done	not done	not done	not done	excluded	Sample Not Tested In Lab
KC294	Uganda	Kasangati	no	Female	22		negative	not done	not done		negative	negative	not done	not done	not done	not done	not done	NA	not done	not done	not done	not done	not done	not done	excluded	Sample Not Tested In Lab
KC295	Uganda	Kasangati	no	Male	31		negative	not done	not done		negative	negative	not done	not done	not done	not done	not done	NA	not done	not done	not done	not done	not done	not done	excluded	Sample Not Tested In Lab
KC296	Uganda	Kasangati	no	Male	23		negative	not done	not done		negative	negative	not done	not done	not done	not done	not done	NA	not done	not done	not done	not done	not done	not done	excluded	Sample Not Tested In Lab
KC297	Uganda	Kasangati	no	Female	19		negative	not done	not done		negative	negative	not done	not done	not done	not done	not done	NA	not done	not done	not done	not done	not done	not done	excluded	Sample Not Tested In Lab
KC298	Uganda	Kasangati	no	Female	42		negative	not done	not done		negative	negative	not done	not done	not done	not done	not done	NA	not done	not done	not done	not done	not done	not done	excluded	Sample Not Tested In Lab
KC299	Uganda	Kasangati	no	Male	29		negative	not done	not done		negative	negative	not done	not done	not done	not done	not done	NA	not done	not done	not done	not done	not done	not done	excluded	Sample Not Tested In Lab
KC300	Uganda	Kasangati	no	Male	53		negative	not done	not done		negative	negative	not done	not done	not done	not done	not done	NA	not done	not done	not done	not done	not done	not done	excluded	Sample Not Tested In Lab
KC304	Uganda	Kasangati	no	Male	32		negative	not done	not done		negative	negative	not done	not done	not done	not done	not done	NA	not done	not done	not done	not done	not done	not done	excluded	Sample Not Tested In Lab
KC305	Uganda	Kasangati	no	Female	50		negative	not done	not done		negative	negative	not done	not done	not done	not done	not done	NA	not done	not done	not done	not done	not done	not done	excluded	Sample Not Tested In Lab
KC306	Uganda	Kasangati	no	Female	90		negative	not done	not done		negative	negative	not done	not done	not done	not done	not done	NA	not done	not done	not done	not done	not done	not done	excluded	Sample Not Tested In Lab
KC307	Uganda	Kasangati	no	Female	39		negative	not done	not done		negative	negative	not done	not done	not done	not done	not done	NA	not done	not done	not done	not done	not done	not done	excluded	Sample Not Tested In Lab
KC308	Uganda	Kasangati	no	Female	36		negative	not done	not done		negative	negative	not done	not done	not done	not done	not done	NA	not done	not done	not done	not done	not done	not done	excluded	Sample Not Tested In Lab
KC309	Uganda	Kasangati	no	Male	26		negative	not done	not done		negative	negative	not done	not done	not done	not done	not done	NA	not done	not done	not done	not done	not done	not done	excluded	Sample Not Tested In Lab
KC310	Uganda	Kasangati	no	Female	23		negative	not done	not done		negative	negative	not done	not done	not done	not done	not done	NA	not done	not done	not done	not done	not done	not done	excluded	Sample Not Tested In Lab
KC311	Uganda	Kasangati	no	Male	46		negative	not done	not done		negative	negative	not done	not done	not done	not done	not done	NA	not done	not done	not done	not done	not done	not done	excluded	Sample Not Tested In Lab
KC312	Uganda	Kasangati	no	Male	22		negative	not done	not done		negative	negative	not done	not done	not done	not done	not done	NA	not done	not done	not done	not done	not done	not done	excluded	Sample Not Tested In Lab
KC313	Uganda	Kasangati	no	Female	22		negative	not done	not done		negative	negative	not done	not done	not done	not done	not done	NA	not done	not done	not done	not done	not done	not done	excluded	Sample Not Tested In Lab
KC314	Uganda	Kasangati	no	Female	58		negative	not done	not done		negative	negative	not done	not done	not done	not done	not done	NA	not done	not done	not done	not done	not done	not done	excluded	Sample Not Tested In Lab
KC315	Uganda	Kasangati	no	Female	26		negative	not done	not done		negative	negative	not done	not done	not done	not done	not done	NA	not done	not done	not done	not done	not done	not done	excluded	Sample Not Tested In Lab
KC316	Uganda	Kasangati	no	Female	40		negative	not done	not done		negative	negative	not done	not done	not done	not done	not done	NA	not done	not done	not done	not done	not done	not done	excluded	Sample Not Tested In Lab
KC317	Uganda	Kasangati	no	Female	36		negative	not done	not done		negative	negative	not done	not done	not done	not done	not done	NA	not done	not done	not done	not done	not done	not done	excluded	Sample Not Tested In Lab
KC318	Uganda	Kasangati	no	Female	23		negative	not done	not done		negative	positive	not done	not done	not done	not done	not done	NA	not done	not done	not done	not done	not done	not done	excluded	Sample Not Tested In Lab
KC342	Uganda	Kasangati	no	Female	19		negative	not done	not done		negative	negative	not done	not done	not done	not done	not done	NA	not done	not done	not done	not done	not done	not done	excluded	Sample Not Tested In Lab
KC344	Uganda	Kasangati	no	Female	21		negative	not done	not done		negative	positive	not done	not done	not done	not done	not done	NA	not done	not done	not done	not done	not done	not done	excluded	Sample Not Tested In Lab
KC345	Uganda	Kasangati	no	Male	22		negative	not done	not done		negative	negative	not done	not done	not done	not done	not done	NA	not done	not done	not done	not done	not done	not done	excluded	Sample Not Tested In Lab
KC346	Uganda	Kasangati	no	Female	23		negative	not done	not done		negative	negative	not done	not done	not done	not done	not done	NA	not done	not done	not done	not done	not done	not done	excluded	Sample Not Tested In Lab
KC347	Uganda	Kasangati	no	Female	33		negative	not done	not done		negative	negative	not done	not done	not done	not done	not done	NA	not done	not done	not done	not done	not done	not done	excluded	Sample Not Tested In Lab
KC348	Uganda	Kasangati	no	Female	45		negative	not done	not done		negative	negative	not done	not done	not done	not done	not done	NA	not done	not done	not done	not done	not done	not done	excluded	Sample Not Tested In Lab
KC349	Uganda	Kasangati	no	Female	28		negative	not done	not done		negative	negative	not done	not done	not done	not done	not done	NA	not done	not done	not done	not done	not done	not done	excluded	Sample Not Tested In Lab
KC350	Uganda	Kasangati	no	Female	55		negative	not done	not done		negative	negative	not done	not done	not done	not done	not done	NA	not done	not done	not done	not done	not done	not done	excluded	Sample Not Tested In Lab
KC351	Uganda	Kasangati	no	Female	27		negative	not done	not done		negative	negative	not done	not done	not done	not done	not done	NA	not done	not done	not done	not done	not done	not done	excluded	Sample Not Tested In Lab
KC352	Uganda	Kasangati	no	Female	24		negative	not done	not done		negative	negative	not done	not done	not done	not done	not done	NA	not done	not done	not done	not done	not done	not done	excluded	Sample Not Tested In Lab
KC353	Uganda	Kasangati	no	Female	20		negative	not done	not done		negative	negative	not done	not done	not done	not done	not done	NA	not done	not done	not done	not done	not done	not done	excluded	Sample Not Tested In Lab
KC354	Uganda	Kasangati	no	Female	68		negative	not done	not done		negative	negative	not done	not done	not done	not done	not done	NA	not done	not done	not done	not done	not done	not done	excluded	Sample Not Tested In Lab
KC355	Uganda	Kasangati	no	Female	18		negative	not done	not done		negative	negative	not done	not done	not done	not done	not done	NA	not done	not done	not done	not done	not done	not done	excluded	Sample Not Tested In Lab
KC356	Uganda	Kasangati	no	Female	21		negative	not done	not done		negative	negative	not done	not done	not done	not done	not done	NA	not done	not done	not done	not done	not done	not done	excluded	Sample Not Tested In Lab
KC357	Uganda	Kasangati	no	Female	33		negative	not done	not done		negative	negative	not done	not done	not done	not done	not done	NA	not done	not done	not done	not done	not done	not done	excluded	Sample Not Tested In Lab
KC359	Uganda	Kasangati	no	Male	45		negative	not done	not done		negative	negative	not done	not done	not done	not done	not done	NA	not done	not done	not done	not done	not done	not done	excluded	Sample Not Tested In Lab
KC361	Uganda	Kasangati	no	Female	20		negative	not done	not done		not done	negative	not done	not done	not done	not done	not done	NA	not done	not done	not done	not done	not done	not done	excluded	Sample Not Tested In Lab
KC364	Uganda	Kasangati	no	Female	20		negative	not done	not done		not done	negative	not done	not done	not done	not done	not done	NA	not done	not done	not done	not done	not done	not done	excluded	Sample Not Tested In Lab
KC319	Uganda	Kasangati	no	Female	22		negative	not done	not done		negative	negative	not done	not done	not done	not done	not done	NA	not done	not done	not done	not done	not done	not done	excluded	Sample Not Tested In Lab
KC320	Uganda	Kasangati	no	Male	18		negative	not done	not done		negative	negative	not done	not done	not done	not done	not done	NA	not done	not done	not done	not done	not done	not done	excluded	Sample Not Tested In Lab
KC321	Uganda	Kasangati	no	Male	23		negative	not done	not done		negative	negative	not done	not done	not done	not done	not done	NA	not done	not done	not done	not done	not done	not done	excluded	Sample Not Tested In Lab
KC322	Uganda	Kasangati	no	Male	18		negative	not done	not done		negative	negative	not done	not done	not done	not done	not done	NA	not done	not done	not done	not done	not done	not done	excluded	Sample Not Tested In Lab
KC324	Uganda	Kasangati	no	Female	22		negative	not done	not done		negative	negative	not done	not done	not done	not done	not done	NA	not done	not done	not done	not done	not done	not done	excluded	Sample Not Tested In Lab
KC325	Uganda	Kasangati	no	Female	56		negative	not done	not done		negative	negative	not done	not done	not done	not done	not done	NA	not done	not done	not done	not done	not done	not done	excluded	Sample Not Tested In Lab
KC327	Uganda	Kasangati	no	Female	18		negative	not done	not done		negative	positive	not done	not done	not done	not done	not done	NA	not done	not done	not done	not done	not done	not done	excluded	Sample Not Tested In Lab
KC328	Uganda	Kasangati	no	Female	28		negative	not done	not done		positive	negative	not done	not done	not done	not done	not done	NA	not done	not done	not done	not done	not done	not done	excluded	Sample Not Tested In Lab
KC329	Uganda	Kasangati	no	Male	31		negative	not done	not done		negative	negative	not done	not done	not done	not done	not done	NA	not done	not done	not done	not done	not done	not done	excluded	Sample Not Tested In Lab
KC330	Uganda	Kasangati	no	Female	26		negative	not done	not done		negative	negative	not done	not done	not done	not done	not done	NA	not done	not done	not done	not done	not done	not done	excluded	Sample Not Tested In Lab
KC331	Uganda	Kasangati	no	Female	30		negative	not done	not done		negative	negative	not done	not done	not done	not done	not done	NA	not done	not done	not done	not done	not done	not done	excluded	Sample Not Tested In Lab
KC332	Uganda	Kasangati	no	Female	28		negative	not done	not done		negative	negative	not done	not done	not done	not done	not done	NA	not done	not done	not done	not done	not done	not done	excluded	Sample Not Tested In Lab
KC333	Uganda	Kasangati	no	Female	34		negative	not done	not done		negative	negative	not done	not done	not done	not done	not done	NA	not done	not done	not done	not done	not done	not done	excluded	Sample Not Tested In Lab
KC334	Uganda	Kasangati	no	Male	25		negative	not done	not done		negative	negative	not done	not done	not done	not done	not done	NA	not done	not done	not done	not done	not done	not done	excluded	Sample Not Tested In Lab
KC335	Uganda	Kasangati	no	Male	18		negative	not done	not done		positive	negative	not done	not done	not done	not done	not done	NA	not done	not done	not done	not done	not done	not done	excluded	Sample Not Tested In Lab
KC336	Uganda	Kasangati	no	Female	19		negative	not done	not done		negative	negative	not done	not done	not done	not done	not done	NA	not done	not done	not done	not done	not done	not done	excluded	Sample Not Tested In Lab
KC337	Uganda	Kasangati	no	Male	18		negative	not done	not done		positive	negative	not done	not done	not done	not done	not done	NA	not done	not done	not done	not done	not done	not done	excluded	Sample Not Tested In Lab
KC338	Uganda	Kasangati	no	Female	40		negative	not done	not done		negative	negative	not done	not done	not done	not done	not done	NA	not done	not done	not done	not done	not done	not done	excluded	Sample Not Tested In Lab
KC339	Uganda	Kasangati	no	Female	20		negative	not done	not done		negative	negative	not done	not done	not done	not done	not done	NA	not done	not done	not done	not done	not done	not done	excluded	Sample Not Tested In Lab
KC341	Uganda	Kasangati	no	Female	19		negative	not done	not done		positive	negative	not done	not done	not done	not done	not done	NA	not done	not done	not done	not done	not done	not done	excluded	Sample Not Tested In Lab
KC358	Uganda	Kasangati	no	Female	18		negative	not done	not done		negative	negative	not done	not done	not done	not done	not done	NA	not done	not done	not done	not done	not done	not done	excluded	Sample Not Tested In Lab
KC360	Uganda	Kasangati	no	Male	42	9800	positive	positive	P.f	54880	positive	negative	not done	not done	not done	not done	not done	NA	not done	not done	not done	not done	not done	not done	Sample Not Tested In Lab	Sample Not Tested In Lab
OC002	Uganda	Omugo	yes	Female	20	6400	positive	positive	P.f	64	positive	negative	not done	not done	not done	not done	not done	NA	not done	not done	not done	not done	not done	not done	Sample Not Tested In Lab	Sample Not Tested In Lab
OC005	Uganda	Omugo	yes	Female	30	5400	positive	positive	P.f	108	positive	negative	not done	not done	not done	not done	not done	NA	not done	not done	not done	not done	not done	not done	Sample Not Tested In Lab	Sample Not Tested In Lab
OC007	Uganda	Omugo	yes	Female	28		negative	not done	not done		negative	negative	not done	not done	not done	not done	not done	NA	not done	not done	not done	not done	not done	not done	excluded	Sample Not Tested In Lab
OC008	Uganda	Omugo	yes	Female	20		negative	not done	not done		positive	negative	not done	not done	not done	not done	not done	NA	not done	not done	not done	not done	not done	not done	excluded	Sample Not Tested In Lab
OC012	Uganda	Omugo	yes	Female	20	14000	positive	positive	P.f	140	positive	negative	not done	not done	not done	not done	not done	NA	not done	not done	not done	not done	not done	not done	Sample Not Tested In Lab	Sample Not Tested In Lab
OC016	Uganda	Omugo	yes	Female	21	21600	positive	positive	P.f	15552	positive	negative	not done	not done	not done	not done	not done	NA	not done	not done	not done	not done	not done	not done	Sample Not Tested In Lab	Sample Not Tested In Lab
OC017	Uganda	Omugo	yes	Female	42	12400	positive	positive	P.f	372	positive	negative	not done	not done	not done	not done	not done	NA	not done	not done	not done	not done	not done	not done	Sample Not Tested In Lab	Sample Not Tested In Lab
OC020	Uganda	Omugo	yes	Female	24		negative	not done	not done		positive	negative	not done	not done	not done	not done	not done	NA	not done	not done	not done	not done	not done	not done	excluded	Sample Not Tested In Lab
OC022	Uganda	Omugo	yes	Male	21	5200	positive	positive	P.f	104	positive	negative	not done	not done	not done	not done	not done	NA	not done	not done	not done	not done	not done	not done	Sample Not Tested In Lab	Sample Not Tested In Lab
OC027	Uganda	Omugo	yes	Female	23	18400	positive	positive	P.f	188600	positive	negative	not done	not done	not done	not done	not done	NA	not done	not done	not done	not done	not done	not done	Sample Not Tested In Lab	Sample Not Tested In Lab
OC028	Uganda	Omugo	yes	Female	19	10200	positive	positive	P.f	1224	positive	negative	not done	not done	not done	not done	not done	NA	not done	not done	not done	not done	not done	not done	Sample Not Tested In Lab	Sample Not Tested In Lab
OC030	Uganda	Omugo	yes	Female	26	8000	positive	positive	P.f	800	positive	negative	not done	not done	not done	not done	not done	NA	not done	not done	not done	not done	not done	not done	Sample Not Tested In Lab	Sample Not Tested In Lab
OC031	Uganda	Omugo	yes	Female	24	8000	positive	positive	P.f	80	not done	negative	not done	not done	not done	not done	not done	NA	not done	not done	not done	not done	not done	not done	excluded	Sample Not Tested In Lab
OC032	Uganda	Omugo	yes	Male	52	4800	positive	positive	P.f	96	positive	negative	not done	not done	not done	not done	not done	52	negative	negative	negative	negative	negative	negative	enrolled	enrolled
OC033	Uganda	Omugo	yes	Female	20	19200	positive	positive	P.f	38400	positive	negative	not done	not done	not done	not done	not done	NA	not done	not done	not done	not done	not done	not done	Sample Not Tested In Lab	Sample Not Tested In Lab
OC034	Uganda	Omugo	yes	Female	23	10000	positive	positive	P.f	800	positive	negative	not done	not done	not done	not done	not done	NA	not done	not done	not done	not done	not done	not done	Sample Not Tested In Lab	Sample Not Tested In Lab
OC035	Uganda	Omugo	yes	Female	32	7200	positive	positive	P.f	792	negative	negative	not done	not done	not done	not done	not done	NA	not done	not done	not done	not done	not done	not done	Sample Not Tested In Lab	Sample Not Tested In Lab
OC040	Uganda	Omugo	yes	Female	22	6400	positive	positive	P.f	832	positive	negative	not done	not done	not done	not done	not done	NA	not done	not done	not done	not done	not done	not done	Sample Not Tested In Lab	Sample Not Tested In Lab
OC041	Uganda	Omugo	yes	Male	18	9400	positive	positive	P.f	3901	positive	negative	not done	not done	not done	not done	not done	NA	not done	not done	not done	not done	not done	not done	Sample Not Tested In Lab	Sample Not Tested In Lab
OC042	Uganda	Omugo	yes	Female	20	4800	positive	positive	P.f	480	not done	negative	not done	not done	not done	not done	not done	NA	not done	not done	not done	not done	not done	not done	excluded	Sample Not Tested In Lab
OC043	Uganda	Omugo	yes	Female	21	7400	positive	positive	P.f	148	positive	negative	not done	not done	not done	not done	not done	NA	not done	not done	not done	not done	not done	not done	Sample Not Tested In Lab	Sample Not Tested In Lab
OC044	Uganda	Omugo	yes	Female	21	7800	positive	positive	P.f	702	positive	negative	not done	not done	not done	not done	not done	NA	not done	not done	not done	not done	not done	not done	Sample Not Tested In Lab	Sample Not Tested In Lab
oc045	Uganda	Omugo	yes	Female	22	11800	positive	positive	P.f	118	positive	negative	not done	not done	not done	not done	not done	NA	not done	not done	not done	not done	not done	not done	Sample Not Tested In Lab	Sample Not Tested In Lab
OC046	Uganda	Omugo	yes	Female	21	23000	positive	positive	P.f	5290	positive	negative	not done	not done	not done	not done	not done	NA	not done	not done	not done	not done	not done	not done	Sample Not Tested In Lab	Sample Not Tested In Lab
OC047	Uganda	Omugo	yes	Female	18	12200	positive	positive	P.f	37088	positive	negative	not done	not done	not done	not done	not done	NA	not done	not done	not done	not done	not done	not done	Sample Not Tested In Lab	Sample Not Tested In Lab
OC048	Uganda	Omugo	yes	Female	25	12800	positive	positive	P.f	192	positive	negative	not done	not done	not done	not done	not done	NA	not done	not done	not done	not done	not done	not done	Sample Not Tested In Lab	Sample Not Tested In Lab
OC052	Uganda	Omugo	yes	Female	26	10000	positive	positive	P.f	300	positive	negative	not done	not done	not done	not done	not done	NA	not done	not done	not done	not done	not done	not done	Sample Not Tested In Lab	Sample Not Tested In Lab
OC056	Uganda	Omugo	yes	Female	42		negative	not done	not done		not done	negative	not done	not done	not done	not done	not done	320	positive	negative	positive	positive	negative	positive	excluded	enrolled
OC057	Uganda	Omugo	yes	Female	18	9800	positive	positive	P.f	98	positive	negative	not done	not done	not done	not done	not done	NA	not done	not done	not done	not done	not done	not done	Sample Not Tested In Lab	Sample Not Tested In Lab
OC072	Uganda	Omugo	yes	Female	24		negative	not done	not done		not done	negative	not done	not done	not done	not done	not done	NA	not done	not done	not done	not done	not done	not done	excluded	Sample Not Tested In Lab
OC091	Uganda	Omugo	yes	Female	24	6200	positive	positive	P.f	238	positive	positive	not done	not done	negative	not done	not done	NA	not done	not done	not done	not done	not done	not done	Sample Not Tested In Lab	Sample Not Tested In Lab
OC092	Uganda	Omugo	yes	Female	18	10400	positive	positive	P.f	684	positive	negative	not done	not done	not done	not done	not done	NA	not done	not done	not done	not done	not done	not done	Sample Not Tested In Lab	Sample Not Tested In Lab
OC093	Uganda	Omugo	yes	Female	26	4600	positive	positive	P.f	92	positive	negative	not done	not done	not done	not done	not done	NA	not done	not done	not done	not done	not done	not done	Sample Not Tested In Lab	Sample Not Tested In Lab
OC095	Uganda	Omugo	yes	Female	18	9200	positive	positive	P.f	1196	not done	negative	not done	not done	not done	not done	not done	NA	not done	not done	not done	not done	not done	not done	excluded	Sample Not Tested In Lab
OC097	Uganda	Omugo	yes	Female	23		negative	not done	not done		positive	negative	not done	not done	not done	not done	not done	NA	not done	not done	not done	not done	not done	not done	excluded	Sample Not Tested In Lab
OC100	Uganda	Omugo	yes	Female	34	7800	positive	positive	P.f	156	positive	negative	not done	not done	not done	not done	not done	NA	not done	not done	not done	not done	not done	not done	Sample Not Tested In Lab	Sample Not Tested In Lab
OC108	Uganda	Omugo	yes	Female	18	8200	positive	positive	P.f	153750	positive	negative	not done	not done	not done	not done	not done	717	positive	negative	positive	positive	negative	positive	enrolled	enrolled
OC120	Uganda	Omugo	yes	Male	24		negative	not done	not done		positive	negative	not done	not done	not done	not done	not done	NA	not done	not done	not done	not done	not done	not done	excluded	Sample Not Tested In Lab
OC122	Uganda	Omugo	yes	Male	34	14200	positive	positive	P.f	1427	positive	negative	not done	not done	not done	not done	not done	NA	not done	not done	not done	not done	not done	not done	Sample Not Tested In Lab	Sample Not Tested In Lab
OC138	Uganda	Omugo	yes	Female	23	15000	positive	positive	P.f	2400	positive	negative	not done	not done	not done	not done	not done	890	positive	positive	positive	positive	positive	positive	enrolled	enrolled
OC144	Uganda	Omugo	yes	Female	26	8800	positive	positive	P.f	2288	positive	positive	not done	not done	negative	not done	not done	NA	not done	not done	not done	not done	not done	not done	Sample Not Tested In Lab	Sample Not Tested In Lab
OC145	Uganda	Omugo	yes	Male	38	9600	positive	positive	P.f	5760	not done	negative	not done	not done	not done	not done	not done	NA	not done	not done	not done	not done	not done	not done	excluded	Sample Not Tested In Lab
OC210	Uganda	Omugo	yes	Male	26	14400	positive	positive	P.f	144	positive	negative	not done	not done	not done	not done	not done	879	positive	negative	positive	positive	negative	positive	enrolled	enrolled
OC242	Uganda	Omugo	yes	Female	29	4000	positive	positive	P.f	60	positive	negative	not done	not done	not done	not done	not done	NA	not done	not done	not done	not done	not done	not done	Sample Not Tested In Lab	Sample Not Tested In Lab
OC243	Uganda	Omugo	yes	Female	28	8100	positive	positive	P.f	729	positive	negative	not done	not done	not done	not done	not done	NA	not done	not done	not done	not done	not done	not done	Sample Not Tested In Lab	Sample Not Tested In Lab
OC244	Uganda	Omugo	yes	Female	19	3800	positive	positive	P.f	38	positive	negative	not done	not done	not done	not done	not done	NA	not done	not done	not done	not done	not done	not done	Sample Not Tested In Lab	Sample Not Tested In Lab
OC245	Uganda	Omugo	yes	Female	24	4700	positive	positive	P.f	94	positive	negative	not done	not done	not done	not done	not done	NA	not done	not done	not done	not done	not done	not done	Sample Not Tested In Lab	Sample Not Tested In Lab
OC246	Uganda	Omugo	yes	Female	19	5900	positive	positive	P.f	177	positive	negative	not done	not done	not done	not done	not done	NA	not done	not done	not done	not done	not done	not done	Sample Not Tested In Lab	Sample Not Tested In Lab
OC247	Uganda	Omugo	yes	Female	30	2400	positive	positive	P.f	120	positive	negative	not done	not done	not done	not done	not done	NA	not done	not done	not done	not done	not done	not done	Sample Not Tested In Lab	Sample Not Tested In Lab
OC248	Uganda	Omugo	yes	Female	28	3200	positive	positive	P.f	224	positive	negative	not done	not done	not done	not done	not done	NA	not done	not done	not done	not done	not done	not done	Sample Not Tested In Lab	Sample Not Tested In Lab
OC249	Uganda	Omugo	yes	Female	18	5000	positive	positive	P.f	200	positive	negative	not done	not done	not done	not done	not done	NA	not done	not done	not done	not done	not done	not done	Sample Not Tested In Lab	Sample Not Tested In Lab
OC250	Uganda	Omugo	yes	Female	18	3000	positive	positive	P.f	135	positive	negative	not done	not done	not done	not done	not done	NA	not done	not done	not done	not done	not done	not done	Sample Not Tested In Lab	Sample Not Tested In Lab
OC252	Uganda	Omugo	yes	Male	23	1200	positive	positive	P.f	240	positive	negative	not done	not done	not done	not done	not done	NA	not done	not done	not done	not done	not done	not done	Sample Not Tested In Lab	Sample Not Tested In Lab
OC253	Uganda	Omugo	yes	Male	32	5400	positive	positive	P.f	3132	positive	negative	not done	not done	not done	not done	not done	NA	not done	not done	not done	not done	not done	not done	Sample Not Tested In Lab	Sample Not Tested In Lab
OC254	Uganda	Omugo	yes	Male	26	4300	positive	positive	P.f	1505	positive	negative	not done	not done	not done	not done	not done	NA	not done	not done	not done	not done	not done	not done	Sample Not Tested In Lab	Sample Not Tested In Lab
OC256	Uganda	Omugo	yes	Female	29	6500	positive	positive	P.f	5200	positive	negative	not done	not done	not done	not done	not done	NA	not done	not done	not done	not done	not done	not done	Sample Not Tested In Lab	Sample Not Tested In Lab
OC257	Uganda	Omugo	yes	Male	19	6200	positive	positive	P.f	93	positive	negative	not done	not done	not done	not done	not done	NA	not done	not done	not done	not done	not done	not done	Sample Not Tested In Lab	Sample Not Tested In Lab
OC258	Uganda	Omugo	yes	Female	20	2200	positive	positive	P.f	88	positive	negative	not done	not done	not done	not done	not done	NA	not done	not done	not done	not done	not done	not done	Sample Not Tested In Lab	Sample Not Tested In Lab
OC259	Uganda	Omugo	yes	Female	38	3500	positive	positive	P.f	2975	not done	negative	not done	not done	not done	not done	not done	NA	not done	not done	not done	not done	not done	not done	excluded	Sample Not Tested In Lab
OC260	Uganda	Omugo	yes	Female	21	4900	positive	positive	P.f	49	positive	negative	not done	not done	not done	not done	not done	NA	not done	not done	not done	not done	not done	not done	Sample Not Tested In Lab	Sample Not Tested In Lab
OC261	Uganda	Omugo	yes	Female	61	3000	positive	positive	P.f	300	positive	negative	not done	not done	not done	not done	not done	NA	not done	not done	not done	not done	not done	not done	Sample Not Tested In Lab	Sample Not Tested In Lab
OC262	Uganda	Omugo	yes	Male	18	3400	positive	positive	P.f	34	positive	negative	not done	not done	not done	not done	not done	NA	not done	not done	not done	not done	not done	not done	Sample Not Tested In Lab	Sample Not Tested In Lab
OC264	Uganda	Omugo	yes	Female	22	5100	positive	positive	P.f	1148	positive	negative	not done	not done	not done	not done	not done	NA	not done	not done	not done	not done	not done	not done	Sample Not Tested In Lab	Sample Not Tested In Lab
OC265	Uganda	Omugo	yes	Female	25	7000	positive	positive	P.f	105	positive	negative	not done	not done	not done	not done	not done	NA	not done	not done	not done	not done	not done	not done	Sample Not Tested In Lab	Sample Not Tested In Lab
OC266	Uganda	Omugo	yes	Female	28	6100	positive	positive	P.f	61	positive	negative	not done	not done	not done	not done	not done	NA	not done	not done	not done	not done	not done	not done	Sample Not Tested In Lab	Sample Not Tested In Lab
OC267	Uganda	Omugo	yes	Male	18	2900	positive	positive	P.f	5800	positive	negative	not done	not done	not done	not done	not done	NA	not done	not done	not done	not done	not done	not done	Sample Not Tested In Lab	Sample Not Tested In Lab
OC268	Uganda	Omugo	yes	Female	38	2600	positive	positive	P.f	546	positive	negative	not done	not done	not done	not done	not done	NA	not done	not done	not done	not done	not done	not done	Sample Not Tested In Lab	Sample Not Tested In Lab
OC270	Uganda	Omugo	yes	Male	18	4500	positive	positive	P.f	113	positive	negative	not done	not done	not done	not done	not done	NA	not done	not done	not done	not done	not done	not done	Sample Not Tested In Lab	Sample Not Tested In Lab
OC271	Uganda	Omugo	yes	Female	30	2200	positive	positive	P.f	506	positive	negative	not done	not done	not done	not done	not done	NA	not done	not done	not done	not done	not done	not done	Sample Not Tested In Lab	Sample Not Tested In Lab
OC273	Uganda	Omugo	yes	Female	20	4300	positive	positive	P.f	538	positive	negative	not done	not done	not done	not done	not done	NA	not done	not done	not done	not done	not done	not done	Sample Not Tested In Lab	Sample Not Tested In Lab
OC275	Uganda	Omugo	yes	Male	49	3500	positive	positive	P.f	35	not done	negative	not done	not done	not done	not done	not done	NA	not done	not done	not done	not done	not done	not done	excluded	Sample Not Tested In Lab
OC276	Uganda	Omugo	yes	Female	56	3800	positive	positive	P.f	57	positive	negative	not done	not done	not done	not done	not done	NA	not done	not done	not done	not done	not done	not done	Sample Not Tested In Lab	Sample Not Tested In Lab
OC278	Uganda	Omugo	yes	Female	32	2400	positive	positive	P.f	36	positive	negative	not done	not done	not done	not done	not done	NA	not done	not done	not done	not done	not done	not done	Sample Not Tested In Lab	Sample Not Tested In Lab
OC279	Uganda	Omugo	yes	Female	42	4000	positive	positive	P.f	140	positive	negative	not done	not done	not done	not done	not done	NA	not done	not done	not done	not done	not done	not done	Sample Not Tested In Lab	Sample Not Tested In Lab
OC305	Uganda	Omugo	yes	Female	23	12300	positive	positive	P.f	554	positive	negative	not done	not done	not done	not done	not done	361	positive	negative	positive	positive	negative	positive	enrolled	enrolled
OC306	Uganda	Omugo	yes	Female	21	8300	positive	positive	P.f	664	positive	negative	not done	not done	not done	not done	not done	655	positive	negative	positive	positive	negative	positive	enrolled	enrolled
OC335	Uganda	Omugo	yes	Female	24	5200	positive	positive	P.f	468	positive	negative	not done	not done	not done	not done	not done	614	positive	negative	positive	positive	negative	positive	enrolled	enrolled
OC351	Uganda	Omugo	yes	Female	18	6400	positive	positive	P.f	321	positive	negative	not done	not done	not done	not done	not done	882	positive	negative	positive	positive	negative	positive	enrolled	enrolled
OC051	Uganda	Omugo	yes	Male	32	10400	positive	positive	P.f	208	positive	negative	not done	not done	not done	not done	not done	NA	not done	not done	not done	not done	not done	not done	Sample Not Tested In Lab	Sample Not Tested In Lab
OC200	Uganda	Omugo	yes	Female	42	8200	positive	positive	P.f	2911	positive	negative	not done	not done	not done	not done	not done	NA	not done	not done	not done	not done	not done	not done	Sample Not Tested In Lab	Sample Not Tested In Lab
OC207	Uganda	Omugo	yes	Female	66		negative	not done	not done		not done	negative	not done	not done	not done	not done	not done	NA	not done	not done	not done	not done	not done	not done	excluded	Sample Not Tested In Lab
OC212	Uganda	Omugo	yes	Female	18		negative	not done	not done		not done	negative	not done	not done	not done	not done	not done	NA	not done	not done	not done	not done	not done	not done	excluded	Sample Not Tested In Lab
OC214	Uganda	Omugo	yes	Male	18	4200	positive	positive	P.f	483	positive	negative	not done	not done	not done	not done	not done	640	positive	positive	positive	positive	positive	positive	enrolled	enrolled
OC215	Uganda	Omugo	yes	Female	18	4100	positive	positive	P.f	267	not done	negative	not done	not done	not done	not done	not done	NA	not done	not done	not done	not done	not done	not done	excluded	Sample Not Tested In Lab
OC223	Uganda	Omugo	yes	Female	27	12800	positive	positive	P.f	704	positive	negative	not done	not done	not done	not done	not done	NA	not done	not done	not done	not done	not done	not done	Sample Not Tested In Lab	Sample Not Tested In Lab
OC227	Uganda	Omugo	yes	Male	26		negative	not done	not done		not done	negative	not done	not done	not done	not done	not done	NA	not done	not done	not done	not done	not done	not done	excluded	Sample Not Tested In Lab
OC230	Uganda	Omugo	yes	Female	54	3200	positive	positive	P.f	32	positive	negative	not done	not done	not done	not done	not done	NA	not done	not done	not done	not done	not done	not done	Sample Not Tested In Lab	Sample Not Tested In Lab
OC231	Uganda	Omugo	yes	Female	18	9600	positive	positive	P.f	1344	positive	negative	not done	not done	not done	not done	not done	NA	not done	not done	not done	not done	not done	not done	Sample Not Tested In Lab	Sample Not Tested In Lab
OC232	Uganda	Omugo	yes	Female	26	7100	positive	positive	P.f	2485	positive	negative	not done	not done	not done	not done	not done	NA	not done	not done	not done	not done	not done	not done	Sample Not Tested In Lab	Sample Not Tested In Lab
OC233	Uganda	Omugo	yes	Male	20	9100	positive	positive	P.f	91	positive	negative	not done	not done	not done	not done	not done	NA	not done	not done	not done	not done	not done	not done	Sample Not Tested In Lab	Sample Not Tested In Lab
OC234	Uganda	Omugo	yes	Female	45	11900	positive	positive	P.f	1785	positive	negative	not done	not done	not done	not done	not done	NA	not done	not done	not done	not done	not done	not done	Sample Not Tested In Lab	Sample Not Tested In Lab
OC235	Uganda	Omugo	yes	Female	21	4000	positive	positive	P.f	160	positive	negative	not done	not done	not done	not done	not done	NA	not done	not done	not done	not done	not done	not done	Sample Not Tested In Lab	Sample Not Tested In Lab
OC236	Uganda	Omugo	yes	Female	18	3600	positive	positive	P.f	180	positive	negative	not done	not done	not done	not done	not done	NA	not done	not done	not done	not done	not done	not done	Sample Not Tested In Lab	Sample Not Tested In Lab
OC237	Uganda	Omugo	yes	Female	21	7000	positive	positive	P.f	280	positive	negative	not done	not done	not done	not done	not done	NA	not done	not done	not done	not done	not done	not done	Sample Not Tested In Lab	Sample Not Tested In Lab
OC238	Uganda	Omugo	yes	Male	23	3500	positive	positive	P.f	245	positive	negative	not done	not done	not done	not done	not done	NA	not done	not done	not done	not done	not done	not done	Sample Not Tested In Lab	Sample Not Tested In Lab
OC239	Uganda	Omugo	yes	Female	20	6500	positive	positive	P.f	130	positive	negative	not done	not done	not done	not done	not done	NA	not done	not done	not done	not done	not done	not done	Sample Not Tested In Lab	Sample Not Tested In Lab
OC240	Uganda	Omugo	yes	Male	30	7800	positive	positive	P.f	2730	positive	negative	not done	not done	not done	not done	not done	NA	not done	not done	not done	not done	not done	not done	Sample Not Tested In Lab	Sample Not Tested In Lab
OC241	Uganda	Omugo	yes	Female	19	8500	positive	positive	P.f	850	positive	positive	not done	not done	negative	not done	not done	NA	not done	not done	not done	not done	not done	not done	Sample Not Tested In Lab	Sample Not Tested In Lab
OC263	Uganda	Omugo	yes	Female	45	7000	positive	positive	P.f	630	positive	negative	not done	not done	not done	not done	not done	NA	not done	not done	not done	not done	not done	not done	Sample Not Tested In Lab	Sample Not Tested In Lab
OC280	Uganda	Omugo	yes	Female	22	3800	positive	positive	P.f	57	positive	negative	not done	not done	not done	not done	not done	NA	not done	not done	not done	not done	not done	not done	Sample Not Tested In Lab	Sample Not Tested In Lab
OC283	Uganda	Omugo	yes	Female	18	3600	positive	positive	P.f	90	positive	negative	not done	not done	not done	not done	not done	NA	not done	not done	not done	not done	not done	not done	Sample Not Tested In Lab	Sample Not Tested In Lab
OC284	Uganda	Omugo	yes	Female	32	4400	positive	positive	P.f	22	positive	negative	not done	not done	not done	not done	not done	NA	not done	not done	not done	not done	not done	not done	Sample Not Tested In Lab	Sample Not Tested In Lab
OC285	Uganda	Omugo	yes	Female	28	7000	positive	positive	P.f	210	positive	negative	not done	not done	not done	not done	not done	NA	not done	not done	not done	not done	not done	not done	Sample Not Tested In Lab	Sample Not Tested In Lab
OC286	Uganda	Omugo	yes	Female	24	4700	positive	positive	P.f	588	positive	negative	not done	not done	not done	not done	not done	NA	not done	not done	not done	not done	not done	not done	Sample Not Tested In Lab	Sample Not Tested In Lab
OC287	Uganda	Omugo	yes	Female	22	6900	positive	positive	P.f	69	positive	negative	not done	not done	not done	not done	not done	NA	not done	not done	not done	not done	not done	not done	Sample Not Tested In Lab	Sample Not Tested In Lab
OC290	Uganda	Omugo	yes	Female	23	7500	positive	positive	P.f	600	positive	negative	not done	not done	not done	not done	not done	NA	not done	not done	not done	not done	not done	not done	Sample Not Tested In Lab	Sample Not Tested In Lab
OC291	Uganda	Omugo	yes	Female	23	9600	positive	positive	P.f	576	positive	positive	not done	not done	negative	not done	not done	NA	not done	not done	not done	not done	not done	not done	Sample Not Tested In Lab	Sample Not Tested In Lab
OC296	Uganda	Omugo	yes	Female	20	4000	positive	positive	P.f	140	positive	negative	not done	not done	not done	not done	not done	NA	not done	not done	not done	not done	not done	not done	Sample Not Tested In Lab	Sample Not Tested In Lab
OC301	Uganda	Omugo	yes	Male	35	2900	positive	positive	P.f	1088	positive	negative	not done	not done	not done	not done	not done	NA	not done	not done	not done	not done	not done	not done	Sample Not Tested In Lab	Sample Not Tested In Lab
OC303	Uganda	Omugo	yes	Female	19	11400	positive	positive	P.f	1140	positive	negative	not done	not done	not done	not done	not done	NA	not done	not done	not done	not done	not done	not done	Sample Not Tested In Lab	Sample Not Tested In Lab
OC304	Uganda	Omugo	yes	Female	20	10000	positive	positive	P.f	150	positive	negative	not done	not done	not done	not done	not done	NA	not done	not done	not done	not done	not done	not done	Sample Not Tested In Lab	Sample Not Tested In Lab
OC307	Uganda	Omugo	yes	Female	18	6700	positive	positive	P.f	235	positive	negative	not done	not done	not done	not done	not done	NA	not done	not done	not done	not done	not done	not done	Sample Not Tested In Lab	Sample Not Tested In Lab
OC308	Uganda	Omugo	yes	Female	18	6300	positive	positive	P.f	473	positive	negative	not done	not done	not done	not done	not done	NA	not done	not done	not done	not done	not done	not done	Sample Not Tested In Lab	Sample Not Tested In Lab
OC309	Uganda	Omugo	yes	Male	26	4100	positive	positive	P.f	3998	positive	negative	not done	not done	not done	not done	not done	NA	not done	not done	not done	not done	not done	not done	Sample Not Tested In Lab	Sample Not Tested In Lab
OC311	Uganda	Omugo	yes	Female	22	4200	positive	positive	P.f	399	positive	negative	not done	not done	not done	not done	not done	NA	not done	not done	not done	not done	not done	not done	Sample Not Tested In Lab	Sample Not Tested In Lab
OC312	Uganda	Omugo	yes	Male	18	5600	positive	positive	P.f	56	not done	negative	not done	not done	not done	not done	not done	NA	not done	not done	not done	not done	not done	not done	excluded	Sample Not Tested In Lab
OC314	Uganda	Omugo	yes	Female	44	6100	positive	positive	P.f	92	positive	positive	not done	not done	negative	not done	not done	NA	not done	not done	not done	not done	not done	not done	Sample Not Tested In Lab	Sample Not Tested In Lab
OC316	Uganda	Omugo	yes	Female	19	5700	positive	positive	P.f	2708	positive	negative	not done	not done	not done	not done	not done	NA	not done	not done	not done	not done	not done	not done	Sample Not Tested In Lab	Sample Not Tested In Lab
OC318	Uganda	Omugo	yes	Female	65	6500	positive	positive	P.f	325	positive	negative	not done	not done	not done	not done	not done	NA	not done	not done	not done	not done	not done	not done	Sample Not Tested In Lab	Sample Not Tested In Lab
OC319	Uganda	Omugo	yes	Female	22	4400	positive	positive	P.f	66	positive	negative	not done	not done	not done	not done	not done	NA	not done	not done	not done	not done	not done	not done	Sample Not Tested In Lab	Sample Not Tested In Lab
OC320	Uganda	Omugo	yes	Male	18	4100	positive	positive	P.f	2665	positive	negative	not done	not done	not done	not done	not done	NA	not done	not done	not done	not done	not done	not done	Sample Not Tested In Lab	Sample Not Tested In Lab
OC322	Uganda	Omugo	yes	Female	25	5400	positive	positive	P.f	1080	positive	negative	not done	not done	not done	not done	not done	NA	not done	not done	not done	not done	not done	not done	Sample Not Tested In Lab	Sample Not Tested In Lab
OC327	Uganda	Omugo	yes	Male	19	9700	positive	positive	P.f	2310	not done	negative	not done	not done	not done	not done	not done	NA	not done	not done	not done	not done	not done	not done	excluded	Sample Not Tested In Lab
OC330	Uganda	Omugo	yes	Female	30	13500	positive	positive	P.f	1553	positive	negative	not done	not done	not done	not done	not done	NA	not done	not done	not done	not done	not done	not done	Sample Not Tested In Lab	Sample Not Tested In Lab
OC331	Uganda	Omugo	yes	Female	18	6100	positive	positive	P.f	61	positive	negative	not done	not done	not done	not done	not done	NA	not done	not done	not done	not done	not done	not done	Sample Not Tested In Lab	Sample Not Tested In Lab
OC337	Uganda	Omugo	yes	Male	18	11700	positive	positive	P.f	35100	positive	positive	not done	not done	negative	not done	not done	NA	not done	not done	not done	not done	not done	not done	Sample Not Tested In Lab	Sample Not Tested In Lab
OC338	Uganda	Omugo	yes	Female	31	4900	positive	positive	P.f	49	positive	negative	not done	not done	not done	not done	not done	NA	not done	not done	not done	not done	not done	not done	Sample Not Tested In Lab	Sample Not Tested In Lab
OC339	Uganda	Omugo	yes	Female	38	4100	positive	positive	P.f	41	positive	negative	not done	not done	not done	not done	not done	NA	not done	not done	not done	not done	not done	not done	Sample Not Tested In Lab	Sample Not Tested In Lab
OC350	Uganda	Omugo	yes	Female	19	6100	positive	positive	P.f	610	positive	negative	not done	not done	not done	not done	not done	NA	not done	not done	not done	not done	not done	not done	Sample Not Tested In Lab	Sample Not Tested In Lab
OC352	Uganda	Omugo	yes	Female	46	4900	positive	positive	P.f	49	not done	positive	not done	not done	negative	not done	not done	NA	not done	not done	not done	not done	not done	not done	excluded	Sample Not Tested In Lab
OC356	Uganda	Omugo	yes	Female	30	8100	positive	positive	P.f	9720	positive	positive	not done	not done	negative	not done	not done	NA	not done	not done	not done	not done	not done	not done	Sample Not Tested In Lab	Sample Not Tested In Lab
OC358	Uganda	Omugo	yes	Female	18	4200	positive	positive	P.f	126	negative	negative	not done	not done	not done	not done	not done	NA	not done	not done	not done	not done	not done	not done	Sample Not Tested In Lab	Sample Not Tested In Lab
OC359	Uganda	Omugo	yes	Male	18	5800	positive	positive	P.f	319	positive	negative	not done	not done	not done	not done	not done	57	positive	negative	positive	positive	negative	positive	enrolled	enrolled
OC361	Uganda	Omugo	yes	Female	34	4300	positive	positive	P.f	43	positive	negative	not done	not done	not done	not done	not done	NA	not done	not done	not done	not done	not done	not done	Sample Not Tested In Lab	Sample Not Tested In Lab
OC362	Uganda	Omugo	yes	Female	23	10800	positive	positive	P.f	540	not done	negative	not done	not done	not done	not done	not done	NA	not done	not done	not done	not done	not done	not done	excluded	Sample Not Tested In Lab
OC365	Uganda	Omugo	yes	Female	20	6000	positive	positive	P.f	365	positive	negative	not done	not done	not done	not done	not done	NA	not done	not done	not done	not done	not done	not done	Sample Not Tested In Lab	Sample Not Tested In Lab
OC366	Uganda	Omugo	yes	Male	18	7600	positive	positive	P.f	114	positive	negative	not done	not done	not done	not done	not done	NA	not done	not done	not done	not done	not done	not done	Sample Not Tested In Lab	Sample Not Tested In Lab
OC369	Uganda	Omugo	yes	Female	19	4400	positive	positive	P.f	66	positive	negative	not done	not done	not done	not done	not done	NA	not done	not done	not done	not done	not done	not done	Sample Not Tested In Lab	Sample Not Tested In Lab
OC370	Uganda	Omugo	yes	Female	18	4000	positive	positive	P.f	2400	positive	negative	not done	not done	not done	not done	not done	NA	not done	not done	not done	not done	not done	not done	Sample Not Tested In Lab	Sample Not Tested In Lab
OC371	Uganda	Omugo	yes	Female	48	6900	positive	positive	P.f	173	positive	negative	not done	not done	not done	not done	not done	NA	not done	not done	not done	not done	not done	not done	Sample Not Tested In Lab	Sample Not Tested In Lab
OC372	Uganda	Omugo	yes	Male	25	5400	positive	positive	P.f	54	positive	negative	not done	not done	not done	not done	not done	NA	not done	not done	not done	not done	not done	not done	Sample Not Tested In Lab	Sample Not Tested In Lab
OC374	Uganda	Omugo	yes	Female	18	6600	positive	positive	P.f	594	positive	negative	not done	not done	not done	not done	not done	NA	not done	not done	not done	not done	not done	not done	Sample Not Tested In Lab	Sample Not Tested In Lab
OC375	Uganda	Omugo	yes	Female	38	6200	positive	positive	P.f	310	positive	negative	not done	not done	not done	not done	not done	NA	not done	not done	not done	not done	not done	not done	Sample Not Tested In Lab	Sample Not Tested In Lab
OC376	Uganda	Omugo	yes	Female	18	3800	positive	positive	P.f	76	positive	negative	not done	not done	not done	not done	not done	NA	not done	not done	not done	not done	not done	not done	Sample Not Tested In Lab	Sample Not Tested In Lab
OC377	Uganda	Omugo	yes	Female	20	4500	positive	positive	P.f	45	positive	negative	not done	not done	not done	not done	not done	NA	not done	not done	not done	not done	not done	not done	Sample Not Tested In Lab	Sample Not Tested In Lab
OC378	Uganda	Omugo	yes	Male	25	4200	positive	positive	P.f	63	positive	negative	not done	not done	not done	not done	not done	NA	not done	not done	not done	not done	not done	not done	Sample Not Tested In Lab	Sample Not Tested In Lab
OC379	Uganda	Omugo	yes	Female	21	12400	positive	positive	P.f	336	positive	negative	not done	not done	not done	not done	not done	NA	not done	not done	not done	not done	not done	not done	Sample Not Tested In Lab	Sample Not Tested In Lab
OC380	Uganda	Omugo	yes	Female	23	6000	positive	positive	P.f	60	positive	negative	not done	not done	not done	not done	not done	NA	not done	not done	not done	not done	not done	not done	Sample Not Tested In Lab	Sample Not Tested In Lab
OC381	Uganda	Omugo	yes	Female	32	17600	positive	positive	P.f	12320	positive	negative	not done	not done	not done	not done	not done	NA	not done	not done	not done	not done	not done	not done	Sample Not Tested In Lab	Sample Not Tested In Lab
OC382	Uganda	Omugo	yes	Female	18	7200	positive	positive	P.f	72	positive	negative	not done	not done	not done	not done	not done	NA	not done	not done	not done	not done	not done	not done	Sample Not Tested In Lab	Sample Not Tested In Lab
OC385	Uganda	Omugo	yes	Female	19	3800	positive	positive	P.f	380	not done	negative	not done	not done	not done	not done	not done	NA	not done	not done	not done	not done	not done	not done	excluded	Sample Not Tested In Lab
OC388[	Uganda	Omugo	yes	Female	52	2300	positive	positive	P.f	10350	positive	negative	not done	not done	not done	not done	not done	NA	not done	not done	not done	not done	not done	not done	Sample Not Tested In Lab	Sample Not Tested In Lab
OC398	Uganda	Omugo	yes	Female	34	5800	positive	positive	P.f	145	positive	positive	not done	not done	negative	not done	not done	NA	not done	not done	not done	not done	not done	not done	Sample Not Tested In Lab	Sample Not Tested In Lab
OC400	Uganda	Omugo	yes	Male	49	6300	positive	positive	P.f	252	positive	negative	not done	not done	not done	not done	not done	NA	not done	not done	not done	not done	not done	not done	Sample Not Tested In Lab	Sample Not Tested In Lab
OC401	Uganda	Omugo	yes	Female	34	4900	positive	positive	P.f	49	positive	negative	not done	not done	not done	not done	not done	214	positive	negative	positive	positive	negative	positive	enrolled	enrolled
OC478	Uganda	Omugo	yes	Female	30	8400	positive	positive	P.f	840	positive	negative	not done	not done	not done	not done	not done	79	positive	negative	positive	positive	negative	positive	enrolled	enrolled
OC482	Uganda	Omugo	yes	Female	22	2400	positive	positive	P.f	72	positive	negative	not done	not done	not done	not done	not done	974	positive	negative	positive	positive	negative	positive	enrolled	enrolled
OC483	Uganda	Omugo	yes	Female	18	4800	positive	positive	P.f	72	positive	negative	not done	not done	not done	not done	not done	141	positive	negative	positive	positive	negative	positive	enrolled	enrolled
OC485	Uganda	Omugo	yes	Male	18	6100	positive	positive	P.f	4575	positive	negative	not done	not done	not done	not done	not done	765	positive	negative	positive	positive	negative	positive	enrolled	enrolled
OC486	Uganda	Omugo	yes	Female	19	6600	positive	positive	P.f	165	positive	negative	not done	not done	not done	not done	not done	578	positive	negative	positive	positive	negative	positive	enrolled	enrolled
OC488	Uganda	Omugo	yes	Male	45	4400	positive	positive	P.f	66	positive	negative	not done	not done	not done	not done	not done	186	positive	negative	positive	positive	negative	positive	enrolled	enrolled
OC490	Uganda	Omugo	yes	Female	24	6800	positive	positive	P.f	4760	positive	negative	not done	not done	not done	not done	not done	517	positive	negative	positive	positive	negative	positive	enrolled	enrolled
OC491	Uganda	Omugo	yes	Female	18	5600	positive	positive	P.f	7000	positive	negative	not done	not done	not done	not done	not done	945	positive	negative	positive	positive	negative	positive	enrolled	enrolled
OC493	Uganda	Omugo	yes	Male	31	5600	positive	positive	P.f	56	positive	negative	not done	not done	not done	not done	not done	764	positive	negative	positive	positive	negative	positive	enrolled	enrolled
OC495	Uganda	Omugo	yes	Male	18	5900	positive	positive	P.f	354	positive	negative	not done	not done	not done	not done	not done	262	positive	negative	positive	positive	negative	positive	enrolled	enrolled
OC496	Uganda	Omugo	yes	Male	20	4000	positive	positive	P.f	120	positive	negative	not done	not done	not done	not done	not done	11	positive	negative	positive	positive	negative	positive	enrolled	enrolled
OC498	Uganda	Omugo	yes	Female	21	4000	positive	positive	P.f	8000	positive	negative	not done	not done	not done	not done	not done	40	positive	negative	positive	positive	negative	positive	enrolled	enrolled
OC499	Uganda	Omugo	yes	Female	30	4400	positive	positive	P.f	44	positive	positive	not done	not done	negative	not done	not done	204	positive	negative	positive	positive	negative	positive	enrolled	enrolled
OC500	Uganda	Omugo	yes	Female	24	5300	positive	positive	P.f	80	positive	negative	not done	not done	not done	not done	not done	870	positive	negative	positive	positive	negative	positive	enrolled	enrolled
OC506	Uganda	Omugo	yes	Male	18	8900	positive	positive	P.f	89	positive	negative	not done	not done	not done	not done	not done	560	positive	negative	positive	positive	negative	positive	enrolled	enrolled
OC508	Uganda	Omugo	yes	Male	19	6300	positive	positive	P.f	158	positive	negative	not done	not done	not done	not done	not done	906	positive	negative	positive	positive	negative	positive	enrolled	enrolled
OC509	Uganda	Omugo	yes	Female	18	5200	positive	positive	P.f	156	positive	negative	not done	not done	not done	not done	not done	8	positive	negative	positive	positive	negative	positive	enrolled	enrolled
OC514	Uganda	Omugo	yes	Female	25	3300	positive	positive	P.f	66	positive	negative	not done	not done	not done	not done	not done	229	positive	negative	positive	positive	negative	positive	enrolled	enrolled
OC515	Uganda	Omugo	yes	Female	56	1900	positive	positive	P.f	1900	positive	negative	not done	not done	not done	not done	not done	60	positive	negative	positive	positive	negative	positive	enrolled	enrolled
OC516	Uganda	Omugo	yes	Male	54	3800	positive	positive	P.f	190	positive	negative	not done	not done	not done	not done	not done	150	positive	negative	positive	positive	negative	positive	enrolled	enrolled
OC517	Uganda	Omugo	yes	Female	25	4400	positive	positive	P.f	88	positive	positive	not done	not done	not done	not done	not done	915	positive	negative	positive	positive	negative	positive	enrolled	excluded
OC518	Uganda	Omugo	yes	Female	18	6000	positive	positive	P.f	90	positive	negative	not done	not done	not done	not done	not done	17	positive	negative	positive	positive	negative	positive	enrolled	enrolled
OC519	Uganda	Omugo	yes	Female	19	7600	positive	positive	P.f	152	positive	negative	not done	not done	not done	not done	not done	950	positive	negative	positive	positive	negative	positive	enrolled	enrolled
OC360	Uganda	Omugo	yes	Female	20	8100	positive	positive	P.f	324	positive	negative	not done	not done	not done	not done	not done	803	positive	negative	positive	positive	negative	positive	enrolled	enrolled
OC363	Uganda	Omugo	yes	Male	26	5600	positive	positive	P.f	252	positive	negative	not done	not done	not done	not done	not done	323	positive	negative	positive	positive	negative	positive	enrolled	enrolled
OC364	Uganda	Omugo	yes	Female	18	7300	positive	positive	P.f	511	positive	negative	not done	not done	not done	not done	not done	390	positive	negative	positive	positive	negative	positive	enrolled	enrolled
OC367	Uganda	Omugo	yes	Female	19	13300	positive	positive	P.f	798	positive	negative	not done	not done	not done	not done	not done	521	positive	negative	positive	positive	negative	positive	enrolled	enrolled
OC368	Uganda	Omugo	yes	Female	19	7800	positive	positive	P.f	675	positive	negative	not done	not done	not done	not done	not done	4	positive	negative	positive	positive	negative	positive	enrolled	enrolled
OC373	Uganda	Omugo	yes	Female	28	6000	positive	positive	P.f	6000	positive	negative	not done	not done	not done	not done	not done	435	positive	negative	positive	positive	negative	positive	enrolled	enrolled
OC383	Uganda	Omugo	yes	Female	18	4100	positive	positive	P.f	3075	positive	negative	not done	not done	not done	not done	not done	105	positive	negative	positive	positive	negative	positive	enrolled	enrolled
OC384	Uganda	Omugo	yes	Female	24	4500	positive	positive	P.f	23	positive	negative	not done	not done	not done	not done	not done	923	positive	negative	positive	positive	negative	positive	enrolled	enrolled
OC386	Uganda	Omugo	yes	Female	41	10900	positive	positive	P.f	164	positive	negative	not done	not done	not done	not done	not done	379	positive	negative	positive	positive	negative	positive	enrolled	enrolled
OC387	Uganda	Omugo	yes	Male	22	4800	positive	positive	P.f	48	positive	negative	not done	not done	not done	not done	not done	569	positive	negative	positive	positive	negative	positive	enrolled	enrolled
OC389	Uganda	Omugo	yes	Female	18	2500	positive	positive	P.f	6250	positive	negative	not done	not done	not done	not done	not done	61	positive	positive	positive	positive	positive	positive	enrolled	enrolled
OC390	Uganda	Omugo	yes	Male	30	3300	positive	positive	P.f	33	positive	negative	not done	not done	not done	not done	not done	876	positive	negative	positive	positive	negative	positive	enrolled	enrolled
OC391	Uganda	Omugo	yes	Female	44	5200	positive	positive	P.f	104	positive	negative	not done	not done	not done	not done	not done	538	positive	negative	positive	positive	negative	positive	enrolled	enrolled
OC392	Uganda	Omugo	yes	Female	18	3900	positive	positive	P.f	1560	positive	negative	not done	not done	not done	not done	not done	548	positive	negative	positive	positive	negative	positive	enrolled	enrolled
OC393	Uganda	Omugo	yes	Female	18	7000	positive	positive	P.f	35	positive	negative	not done	not done	not done	not done	not done	672	positive	negative	positive	positive	negative	positive	enrolled	enrolled
OC394	Uganda	Omugo	yes	Female	19	4900	positive	positive	P.f	172	positive	negative	not done	not done	not done	not done	not done	474	positive	negative	positive	positive	negative	positive	enrolled	enrolled
OC395	Uganda	Omugo	yes	Female	18	3600	positive	positive	P.f	3600	positive	negative	not done	not done	not done	not done	not done	285	positive	negative	positive	positive	negative	positive	enrolled	enrolled
OC396	Uganda	Omugo	yes	Female	50	3600	positive	positive	P.f	90	positive	negative	not done	not done	not done	not done	not done	139	positive	negative	positive	positive	negative	positive	enrolled	enrolled
OC397	Uganda	Omugo	yes	Female	54	6100	positive	positive	P.f	3355	positive	negative	not done	not done	not done	not done	not done	613	positive	negative	positive	positive	negative	positive	enrolled	enrolled
OC399	Uganda	Omugo	yes	Male	38	4200	positive	positive	P.f	42	positive	negative	not done	not done	not done	not done	not done	900	positive	negative	positive	positive	negative	positive	enrolled	enrolled
OC402	Uganda	Omugo	yes	Male	26	7300	positive	positive	P.f	292	positive	negative	not done	not done	not done	not done	not done	561	positive	negative	positive	positive	negative	positive	enrolled	enrolled
OC403	Uganda	Omugo	yes	Female	33	6300	positive	positive	P.f	1260	positive	negative	not done	not done	not done	not done	not done	209	positive	negative	positive	positive	negative	positive	enrolled	enrolled
OC404	Uganda	Omugo	yes	Male	46	6200	positive	positive	P.f	248	positive	negative	not done	not done	not done	not done	not done	NA	not done	not done	not done	not done	not done	not done	Sample Not Tested In Lab	Sample Not Tested In Lab
OC405	Uganda	Omugo	yes	Female	95	2200	positive	positive	P.f	44	positive	negative	not done	not done	not done	not done	not done	326	positive	negative	positive	positive	negative	positive	enrolled	enrolled
OC406	Uganda	Omugo	yes	Male	62	3500	positive	positive	P.f	35	positive	negative	not done	not done	not done	not done	not done	688	positive	negative	positive	positive	negative	positive	enrolled	enrolled
OC407	Uganda	Omugo	yes	Male	50	4500	positive	positive	P.f	90	positive	negative	not done	not done	not done	not done	not done	NA	not done	not done	not done	not done	not done	not done	Sample Not Tested In Lab	Sample Not Tested In Lab
OC408	Uganda	Omugo	yes	Female	42	3600	positive	positive	P.f	54	positive	negative	not done	not done	not done	not done	not done	992	positive	negative	positive	positive	negative	positive	enrolled	enrolled
OC409	Uganda	Omugo	yes	Female	24	5200	positive	positive	P.f	156	positive	negative	not done	not done	not done	not done	not done	95	positive	negative	positive	positive	negative	positive	enrolled	enrolled
OC410	Uganda	Omugo	yes	Female	27	7500	positive	positive	P.f	150	positive	positive	not done	not done	negative	not done	not done	325	positive	negative	positive	positive	negative	positive	enrolled	enrolled
OC411	Uganda	Omugo	yes	Female	42	4600	positive	positive	P.f	69	positive	positive	not done	not done	negative	not done	not done	770	positive	negative	positive	positive	negative	positive	enrolled	enrolled
OC412	Uganda	Omugo	yes	Female	19	3100	positive	positive	P.f	93	positive	negative	not done	not done	not done	not done	not done	20	positive	negative	positive	positive	negative	positive	enrolled	enrolled
OC413	Uganda	Omugo	yes	Male	18	2800	positive	positive	P.f	1400	positive	negative	not done	not done	not done	not done	not done	NA	not done	not done	not done	not done	not done	not done	Sample Not Tested In Lab	Sample Not Tested In Lab
OC414	Uganda	Omugo	yes	Female	20	5300	positive	positive	P.f	80	positive	negative	not done	not done	not done	not done	not done	500	positive	negative	positive	positive	negative	positive	enrolled	enrolled
OC415	Uganda	Omugo	yes	Female	23	7000	positive	positive	P.f	175	positive	negative	not done	not done	not done	not done	not done	26	positive	negative	positive	positive	negative	positive	enrolled	enrolled
OC416	Uganda	Omugo	yes	Female	19	4700	positive	positive	P.f	47	positive	negative	not done	not done	not done	not done	not done	183	positive	negative	positive	positive	negative	positive	enrolled	enrolled
OC417	Uganda	Omugo	yes	Male	29	2800	positive	positive	P.f	350	positive	negative	not done	not done	not done	not done	not done	921	positive	negative	positive	positive	negative	positive	enrolled	enrolled
OC418	Uganda	Omugo	yes	Female	32	8000	positive	positive	P.f	120	positive	negative	not done	not done	not done	not done	not done	NA	not done	not done	not done	not done	not done	not done	Sample Not Tested In Lab	Sample Not Tested In Lab
OC419	Uganda	Omugo	yes	Female	48	2800	positive	positive	P.f	28	positive	negative	not done	not done	not done	not done	not done	NA	not done	not done	not done	not done	not done	not done	Sample Not Tested In Lab	Sample Not Tested In Lab
OC420	Uganda	Omugo	yes	Female	19	3900	positive	positive	P.f	58500	positive	negative	not done	not done	not done	not done	not done	674	positive	positive	positive	positive	positive	positive	enrolled	enrolled
OC421	Uganda	Omugo	yes	Female	20	3600	positive	positive	P.f	72000	positive	negative	not done	not done	not done	not done	not done	NA	not done	not done	not done	not done	not done	not done	Sample Not Tested In Lab	Sample Not Tested In Lab
OC422	Uganda	Omugo	yes	Female	28	3200	positive	positive	P.f	1760	positive	negative	not done	not done	not done	not done	not done	NA	not done	not done	not done	not done	not done	not done	Sample Not Tested In Lab	Sample Not Tested In Lab
OC423	Uganda	Omugo	yes	Male	18	2200	positive	positive	P.f	66	positive	negative	not done	not done	not done	not done	not done	795	positive	negative	positive	positive	negative	positive	enrolled	enrolled
OC424	Uganda	Omugo	yes	Female	24	3000	positive	positive	P.f	1800	positive	negative	not done	not done	not done	not done	not done	NA	not done	not done	not done	not done	not done	not done	Sample Not Tested In Lab	Sample Not Tested In Lab
OC425	Uganda	Omugo	yes	Male	43	6800	positive	positive	P.f	68	positive	negative	not done	not done	not done	not done	not done	518	positive	positive	positive	positive	positive	positive	enrolled	enrolled
OC426	Uganda	Omugo	yes	Female	41	4000	positive	positive	P.f	40	positive	negative	not done	not done	not done	not done	not done	392	positive	negative	positive	positive	negative	positive	enrolled	enrolled
OC427	Uganda	Omugo	yes	Male	18	5200	positive	positive	P.f	104	positive	negative	not done	not done	not done	not done	not done	834	positive	negative	positive	positive	negative	positive	enrolled	enrolled
OC428	Uganda	Omugo	yes	Female	24	6200	positive	positive	P.f	93	positive	negative	not done	not done	not done	not done	not done	631	positive	negative	positive	positive	negative	positive	enrolled	enrolled
OC429	Uganda	Omugo	yes	Female	18	7200	positive	positive	P.f	936	positive	positive	not done	not done	negative	not done	not done	NA	not done	not done	not done	not done	not done	not done	Sample Not Tested In Lab	Sample Not Tested In Lab
OC430	Uganda	Omugo	yes	Female	20	4400	positive	positive	P.f	44	positive	negative	not done	not done	not done	not done	not done	152	positive	negative	positive	positive	negative	positive	enrolled	enrolled
OC431	Uganda	Omugo	yes	Female	35	3100	positive	positive	P.f	93	positive	negative	not done	not done	not done	not done	not done	720	positive	negative	positive	positive	negative	positive	enrolled	enrolled
OC432	Uganda	Omugo	yes	Female	30	4200	positive	positive	P.f	84	positive	negative	not done	not done	not done	not done	not done	NA	not done	not done	not done	not done	not done	not done	Sample Not Tested In Lab	Sample Not Tested In Lab
OC433	Uganda	Omugo	yes	Female	24	6200	positive	positive	P.f	217	positive	negative	not done	not done	not done	not done	not done	698	positive	negative	positive	positive	negative	positive	enrolled	enrolled
OC434	Uganda	Omugo	yes	Female	19	5700	positive	positive	P.f	4275	positive	negative	not done	not done	not done	not done	not done	94	positive	negative	positive	positive	negative	positive	enrolled	enrolled
OC435	Uganda	Omugo	yes	Female	19	2000	positive	positive	P.f	400	positive	negative	not done	not done	not done	not done	not done	746	positive	negative	positive	positive	negative	positive	enrolled	enrolled
OC436	Uganda	Omugo	yes	Male	18	6000	positive	positive	P.f	45000	positive	negative	not done	not done	not done	not done	not done	NA	not done	not done	not done	not done	not done	not done	Sample Not Tested In Lab	Sample Not Tested In Lab
OC437	Uganda	Omugo	yes	Male	18	3200	positive	positive	P.f	320	positive	negative	not done	not done	not done	not done	not done	114	positive	negative	positive	positive	negative	positive	enrolled	enrolled
OC438	Uganda	Omugo	yes	Female	31	5900	positive	positive	P.f	118	positive	negative	not done	not done	not done	not done	not done	785	positive	negative	positive	positive	negative	positive	enrolled	enrolled
OC439	Uganda	Omugo	yes	Female	30	5700	positive	positive	P.f	143	positive	negative	not done	not done	not done	not done	not done	724	positive	negative	positive	positive	negative	positive	enrolled	enrolled
OC440	Uganda	Omugo	yes	Male	18	3100	positive	positive	P.f	31	positive	negative	not done	not done	not done	not done	not done	273	positive	negative	positive	positive	negative	positive	enrolled	enrolled
OC441	Uganda	Omugo	yes	Male	26	3900	positive	positive	P.f	273	positive	negative	not done	not done	not done	not done	not done	689	positive	negative	positive	positive	negative	positive	enrolled	enrolled
OC442	Uganda	Omugo	yes	Female	18	7000	positive	positive	P.f	35	positive	negative	not done	not done	not done	not done	not done	905	positive	negative	positive	positive	negative	positive	enrolled	enrolled
OC443	Uganda	Omugo	yes	Female	19	3500	positive	positive	P.f	35	positive	negative	not done	not done	not done	not done	not done	678	positive	positive	positive	positive	positive	positive	enrolled	enrolled
OC444	Uganda	Omugo	yes	Female	19	5000	positive	positive	P.f	250	positive	negative	not done	not done	not done	not done	not done	319	positive	negative	positive	positive	negative	positive	enrolled	enrolled
OC445	Uganda	Omugo	yes	Female	20	5900	positive	positive	P.f	89	positive	negative	not done	not done	not done	not done	not done	NA	not done	not done	not done	not done	not done	not done	Sample Not Tested In Lab	Sample Not Tested In Lab
OC446	Uganda	Omugo	yes	Male	18	6700	positive	positive	P.f	134	positive	negative	not done	not done	not done	not done	not done	628	positive	negative	positive	positive	negative	positive	enrolled	enrolled
OC447	Uganda	Omugo	yes	Male	19	4000	positive	positive	P.f	160	positive	negative	not done	not done	not done	not done	not done	NA	not done	not done	not done	not done	not done	not done	Sample Not Tested In Lab	Sample Not Tested In Lab
OC448	Uganda	Omugo	yes	Female	44	4600	positive	positive	P.f	4600	positive	negative	not done	not done	not done	not done	not done	30	positive	negative	positive	positive	negative	positive	enrolled	enrolled
OC449	Uganda	Omugo	yes	Male	35	5500	positive	positive	P.f	165	positive	negative	not done	not done	not done	not done	not done	NA	not done	not done	not done	not done	not done	not done	Sample Not Tested In Lab	Sample Not Tested In Lab
OC450	Uganda	Omugo	yes	Female	18	5300	positive	positive	P.f	1060	positive	negative	not done	not done	not done	not done	not done	NA	not done	not done	not done	not done	not done	not done	Sample Not Tested In Lab	Sample Not Tested In Lab
OC451	Uganda	Omugo	yes	Male	18	3400	positive	positive	P.f	238	positive	negative	not done	not done	not done	not done	not done	643	positive	negative	positive	positive	negative	positive	enrolled	enrolled
OC452	Uganda	Omugo	yes	Female	23	4600	positive	positive	P.f	575	positive	negative	not done	not done	not done	not done	not done	925	positive	negative	positive	positive	negative	positive	enrolled	enrolled
OC453	Uganda	Omugo	yes	Female	18	2300	positive	positive	P.f	58	positive	negative	not done	not done	not done	not done	not done	275	positive	negative	positive	positive	negative	positive	enrolled	enrolled
OC454	Uganda	Omugo	yes	Female	18	3600	positive	positive	P.f	1080	positive	negative	not done	not done	not done	not done	not done	604	positive	negative	positive	positive	negative	positive	enrolled	enrolled
OC455	Uganda	Omugo	yes	Female	22	4200	positive	positive	P.f	42	positive	negative	not done	not done	not done	not done	not done	422	positive	negative	positive	positive	negative	positive	enrolled	enrolled
OC456	Uganda	Omugo	yes	Male	19	6600	positive	positive	P.f	330	positive	positive	not done	not done	negative	not done	not done	NA	not done	not done	not done	not done	not done	not done	Sample Not Tested In Lab	Sample Not Tested In Lab
OC457	Uganda	Omugo	yes	Female	23	2800	positive	positive	P.f	28	positive	negative	not done	not done	not done	not done	not done	268	positive	negative	positive	positive	negative	positive	enrolled	enrolled
OC458	Uganda	Omugo	yes	Female	70	4100	positive	positive	P.f	820	positive	negative	not done	not done	not done	not done	not done	414	positive	negative	positive	positive	negative	positive	enrolled	enrolled
OC459	Uganda	Omugo	yes	Female	18	5700	positive	positive	P.f	5700	positive	negative	not done	not done	not done	not done	not done	NA	not done	not done	not done	not done	not done	not done	Sample Not Tested In Lab	Sample Not Tested In Lab
OC460	Uganda	Omugo	yes	Female	22	7800	positive	positive	P.f	780	positive	negative	not done	not done	not done	not done	not done	83	positive	negative	positive	positive	negative	positive	enrolled	enrolled
OC461	Uganda	Omugo	yes	Male	18	2400	positive	positive	P.f	12	positive	negative	not done	not done	not done	not done	not done	163	positive	negative	positive	positive	negative	positive	enrolled	enrolled
OC462	Uganda	Omugo	yes	Male	18	2500	positive	positive	P.f	63	positive	negative	not done	not done	not done	not done	not done	67	positive	negative	positive	positive	negative	positive	enrolled	enrolled
OC463	Uganda	Omugo	yes	Female	18	3100	positive	positive	P.f	31	positive	negative	not done	not done	not done	not done	not done	NA	not done	not done	not done	not done	not done	not done	Sample Not Tested In Lab	Sample Not Tested In Lab
OC464	Uganda	Omugo	yes	Female	23	5200	positive	positive	P.f	52	positive	negative	not done	not done	not done	not done	not done	NA	not done	not done	not done	not done	not done	not done	Sample Not Tested In Lab	Sample Not Tested In Lab
OC465	Uganda	Omugo	yes	Female	18	6400	positive	positive	P.f	6400	positive	negative	not done	not done	not done	not done	not done	NA	not done	not done	not done	not done	not done	not done	Sample Not Tested In Lab	Sample Not Tested In Lab
OC466	Uganda	Omugo	yes	Female	19	9400	positive	positive	P.f	5640	positive	negative	not done	not done	not done	not done	not done	NA	not done	not done	not done	not done	not done	not done	Sample Not Tested In Lab	Sample Not Tested In Lab
OC467	Uganda	Omugo	yes	Male	18	5200	positive	positive	P.f	13000	positive	negative	not done	not done	not done	not done	not done	NA	not done	not done	not done	not done	not done	not done	Sample Not Tested In Lab	Sample Not Tested In Lab
OC468	Uganda	Omugo	yes	Female	21	3500	positive	positive	P.f	1750	positive	negative	not done	not done	not done	not done	not done	NA	not done	not done	not done	not done	not done	not done	Sample Not Tested In Lab	Sample Not Tested In Lab
OC469	Uganda	Omugo	yes	Male	40	3300	positive	positive	P.f	33	positive	negative	not done	not done	not done	not done	not done	789	positive	negative	positive	positive	negative	positive	enrolled	enrolled
OC470	Uganda	Omugo	yes	Male	47	3000	positive	positive	P.f	150	positive	negative	not done	not done	not done	not done	not done	NA	not done	not done	not done	not done	not done	not done	Sample Not Tested In Lab	Sample Not Tested In Lab
OC471	Uganda	Omugo	yes	Female	19	4600	positive	positive	P.f	23	positive	negative	not done	not done	not done	not done	not done	41	positive	negative	positive	positive	negative	positive	enrolled	enrolled
OC472	Uganda	Omugo	yes	Male	36	6200	positive	positive	P.f	31	positive	negative	not done	not done	not done	not done	not done	NA	not done	not done	not done	not done	not done	not done	Sample Not Tested In Lab	Sample Not Tested In Lab
OC473	Uganda	Omugo	yes	Female	35	5100	positive	positive	P.f	25500	positive	negative	not done	not done	not done	not done	not done	NA	not done	not done	not done	not done	not done	not done	Sample Not Tested In Lab	Sample Not Tested In Lab
OC474	Uganda	Omugo	yes	Female	26	6500	positive	positive	P.f	488	positive	negative	not done	not done	not done	not done	not done	316	positive	negative	positive	positive	negative	positive	enrolled	enrolled
OC475	Uganda	Omugo	yes	Male	35	4500	positive	positive	P.f	1013	positive	negative	not done	not done	not done	not done	not done	841	positive	negative	positive	positive	negative	positive	enrolled	enrolled
OC476	Uganda	Omugo	yes	Female	18	5300	positive	positive	P.f	265	positive	negative	not done	not done	not done	not done	not done	595	positive	negative	positive	positive	negative	positive	enrolled	enrolled
OC477	Uganda	Omugo	yes	Female	32	3600	positive	positive	P.f	14400	positive	negative	not done	not done	not done	not done	not done	NA	not done	not done	not done	not done	not done	not done	Sample Not Tested In Lab	Sample Not Tested In Lab
OC479	Uganda	Omugo	yes	Female	42	4300	positive	positive	P.f	538	positive	negative	not done	not done	not done	not done	not done	NA	not done	not done	not done	not done	not done	not done	Sample Not Tested In Lab	Sample Not Tested In Lab
OC480	Uganda	Omugo	yes	Female	47	3900	positive	positive	P.f	254	positive	negative	not done	not done	not done	not done	not done	NA	not done	not done	not done	not done	not done	not done	Sample Not Tested In Lab	Sample Not Tested In Lab
OC481	Uganda	Omugo	yes	Female	22	5700	positive	positive	P.f	57	positive	negative	not done	not done	not done	not done	not done	NA	not done	not done	not done	not done	not done	not done	Sample Not Tested In Lab	Sample Not Tested In Lab
OC484	Uganda	Omugo	yes	Female	18	3300	positive	positive	P.f	66	positive	negative	not done	not done	not done	not done	not done	NA	not done	not done	not done	not done	not done	not done	Sample Not Tested In Lab	Sample Not Tested In Lab
KC012	Uganda	Kasangati	no	Male	64		negative	not done	not done		negative	positive	not done	not done	not done	not done	not done	156	negative	negative	negative	negative	negative	negative	excluded	enrolled
KC396	Uganda	Kasangati	no	Female	24	9000	positive	positive	P.f	1125	positive	negative	not done	not done	not done	not done	not done	NA	not done	not done	not done	not done	not done	not done	Sample Not Tested In Lab	Sample Not Tested In Lab
KC397	Uganda	Kasangati	no	Male	32	8000	positive	positive	P.f	560	positive	negative	not done	not done	not done	not done	not done	NA	not done	not done	not done	not done	not done	not done	Sample Not Tested In Lab	Sample Not Tested In Lab
kc398	Uganda	Kasangati	no	Female	40	8000	positive	positive	P.f	1000	positive	negative	not done	not done	not done	not done	not done	134	positive	negative	positive	positive	negative	positive	enrolled	enrolled
KC399	Uganda	Kasangati	no	Female	18	850	positive	positive	P.f	340	positive	negative	not done	not done	not done	not done	not done	NA	not done	not done	not done	not done	not done	not done	Sample Not Tested In Lab	Sample Not Tested In Lab
KC400	Uganda	Kasangati	no	Male	34	240	positive	positive	P.f	5	positive	negative	not done	not done	not done	not done	not done	NA	not done	not done	not done	not done	not done	not done	Sample Not Tested In Lab	Sample Not Tested In Lab
KC401	Uganda	Kasangati	no	Female	28	10000	positive	positive	P.f	2700	positive	negative	not done	not done	not done	not done	not done	192	positive	negative	positive	positive	negative	positive	enrolled	enrolled
KC402	Uganda	Kasangati	no	Female	25		positive	positive	P.f	235	positive	negative	not done	not done	not done	not done	not done	NA	not done	not done	not done	not done	not done	not done	Sample Not Tested In Lab	Sample Not Tested In Lab
KC403	Uganda	Kasangati	no	Female	26	464	positive	positive	P.f	32	positive	negative	not done	not done	not done	not done	not done	875	positive	negative	positive	positive	negative	positive	enrolled	enrolled
KC404	Uganda	Kasangati	no	Female	35	7600	positive	positive	P.f	722	positive	negative	not done	not done	not done	not done	not done	NA	not done	not done	not done	not done	not done	not done	Sample Not Tested In Lab	Sample Not Tested In Lab
KC405	Uganda	Kasangati	no	Male	24	9200	positive	positive	P.f	1104	positive	negative	not done	not done	not done	not done	not done	NA	not done	not done	not done	not done	not done	not done	Sample Not Tested In Lab	Sample Not Tested In Lab
KC406	Uganda	Kasangati	no	Male	30	8000	positive	positive	P.f	8360	positive	negative	not done	not done	not done	not done	not done	904	positive	negative	positive	positive	negative	positive	enrolled	enrolled
KC407	Uganda	Kasangati	no	Male	36	20000	positive	positive	P.f	10000	positive	negative	not done	not done	not done	not done	not done	NA	not done	not done	not done	not done	not done	not done	Sample Not Tested In Lab	Sample Not Tested In Lab
KC408	Uganda	Kasangati	no	Female	18	24000	positive	positive	P.f	13320	positive	negative	not done	not done	not done	not done	not done	NA	not done	not done	not done	not done	not done	not done	Sample Not Tested In Lab	Sample Not Tested In Lab
KC409	Uganda	Kasangati	no	Female	25	3800	positive	positive	P.f	285	positive	negative	not done	not done	not done	not done	not done	NA	not done	not done	not done	not done	not done	not done	Sample Not Tested In Lab	Sample Not Tested In Lab
KC410	Uganda	Kasangati	no	Male	40	5200	positive	positive	P.f	650	positive	negative	not done	not done	not done	not done	not done	488	positive	negative	positive	positive	negative	positive	enrolled	enrolled
KC411	Uganda	Kasangati	no	Male	42	3200	positive	positive	P.f	240	positive	negative	not done	not done	not done	not done	not done	NA	not done	not done	not done	not done	not done	not done	Sample Not Tested In Lab	Sample Not Tested In Lab
KC412	Uganda	Kasangati	no	Female	42	4200	positive	positive	P.f	2520	positive	negative	not done	not done	not done	not done	not done	NA	not done	not done	not done	not done	not done	not done	Sample Not Tested In Lab	Sample Not Tested In Lab
KC413	Uganda	Kasangati	no	Female	46	13000	positive	positive	P.f	33930	positive	negative	not done	not done	not done	not done	not done	NA	not done	not done	not done	not done	not done	not done	Sample Not Tested In Lab	Sample Not Tested In Lab
KC414	Uganda	Kasangati	no	Male	18	5400	positive	positive	P.f	3024	positive	negative	not done	not done	not done	not done	not done	NA	not done	not done	not done	not done	not done	not done	Sample Not Tested In Lab	Sample Not Tested In Lab
KC415	Uganda	Kasangati	no	Male	19	6200	positive	positive	P.f	3472	positive	negative	not done	not done	not done	not done	not done	NA	not done	not done	not done	not done	not done	not done	Sample Not Tested In Lab	Sample Not Tested In Lab
KC416	Uganda	Kasangati	no	Female	18	6000	positive	positive	P.f	36210	positive	negative	not done	not done	not done	not done	not done	NA	not done	not done	not done	not done	not done	not done	Sample Not Tested In Lab	Sample Not Tested In Lab
KC417	Uganda	Kasangati	no	Female	32	7200	positive	positive	P.f	1152	positive	negative	not done	not done	not done	not done	not done	NA	not done	not done	not done	not done	not done	not done	Sample Not Tested In Lab	Sample Not Tested In Lab
KC418	Uganda	Kasangati	no	Female	30	3000	positive	positive	P.f	195	positive	negative	not done	not done	not done	not done	not done	NA	not done	not done	not done	not done	not done	not done	Sample Not Tested In Lab	Sample Not Tested In Lab
KC419	Uganda	Kasangati	no	Male	19	6000	positive	positive	P.f	3390	positive	negative	not done	not done	not done	not done	not done	NA	not done	not done	not done	not done	not done	not done	Sample Not Tested In Lab	Sample Not Tested In Lab
KC420	Uganda	Kasangati	no	Male	48	2800	positive	positive	P.f	574	positive	negative	not done	not done	not done	not done	not done	NA	not done	not done	not done	not done	not done	not done	Sample Not Tested In Lab	Sample Not Tested In Lab
KC421	Uganda	Kasangati	no	Female	23	11400	positive	positive	P.f	2166	positive	negative	not done	not done	not done	not done	not done	NA	not done	not done	not done	not done	not done	not done	Sample Not Tested In Lab	Sample Not Tested In Lab
OC379	Uganda	Omugo	yes	Female	21	12400	positive	positive	P.f	336	positive	negative	not done	not done	not done	not done	not done	NA	not done	not done	not done	not done	not done	not done	Sample Not Tested In Lab	Sample Not Tested In Lab
OC487	Uganda	Omugo	yes	Female	24	3100	positive	positive	P.f	62	positive	negative	not done	not done	not done	not done	not done	NA	not done	not done	not done	not done	not done	not done	Sample Not Tested In Lab	Sample Not Tested In Lab
OC489	Uganda	Omugo	yes	Female	18	9900	positive	positive	P.f	297	not done	negative	not done	not done	not done	not done	not done	NA	not done	not done	not done	not done	not done	not done	excluded	Sample Not Tested In Lab
OC492	Uganda	Omugo	yes	Female	18	3700	positive	positive	P.f	740	positive	negative	not done	not done	not done	not done	not done	NA	not done	not done	not done	not done	not done	not done	Sample Not Tested In Lab	Sample Not Tested In Lab
OC494	Uganda	Omugo	yes	Male	18	7100	positive	positive	P.f	71	not done	negative	not done	not done	not done	not done	not done	NA	not done	not done	not done	not done	not done	not done	excluded	Sample Not Tested In Lab
OC497	Uganda	Omugo	yes	Male	19	6300	positive	positive	P.f	32	positive	negative	not done	not done	not done	not done	not done	NA	not done	not done	not done	not done	not done	not done	Sample Not Tested In Lab	Sample Not Tested In Lab
OC501	Uganda	Omugo	yes	Male	56	3200	positive	positive	P.f	288	positive	negative	not done	not done	not done	not done	not done	NA	not done	not done	not done	not done	not done	not done	Sample Not Tested In Lab	Sample Not Tested In Lab
OC502	Uganda	Omugo	yes	Male	58	5000	positive	positive	P.f	50	positive	negative	not done	not done	not done	not done	not done	NA	not done	not done	not done	not done	not done	not done	Sample Not Tested In Lab	Sample Not Tested In Lab
OC503	Uganda	Omugo	yes	Male	47	2200	positive	positive	P.f	77	positive	negative	not done	not done	not done	not done	not done	NA	not done	not done	not done	not done	not done	not done	Sample Not Tested In Lab	Sample Not Tested In Lab
OC504	Uganda	Omugo	yes	Male	18	3900	positive	positive	P.f	195	positive	negative	not done	not done	not done	not done	not done	NA	not done	not done	not done	not done	not done	not done	Sample Not Tested In Lab	Sample Not Tested In Lab
OC505	Uganda	Omugo	yes	Female	37	4600	positive	positive	P.f	46	positive	positive	not done	not done	negative	not done	not done	NA	not done	not done	not done	not done	not done	not done	Sample Not Tested In Lab	Sample Not Tested In Lab
OC507	Uganda	Omugo	yes	Female	34	6400	positive	positive	P.f	480	positive	negative	not done	not done	not done	not done	not done	NA	not done	not done	not done	not done	not done	not done	Sample Not Tested In Lab	Sample Not Tested In Lab
OC510	Uganda	Omugo	yes	Female	23	9000	positive	positive	P.f	3600	positive	negative	not done	not done	not done	not done	not done	NA	not done	not done	not done	not done	not done	not done	Sample Not Tested In Lab	Sample Not Tested In Lab
OC511	Uganda	Omugo	yes	Female	19	5000	positive	positive	P.f	50	positive	negative	not done	not done	not done	not done	not done	NA	not done	not done	not done	not done	not done	not done	Sample Not Tested In Lab	Sample Not Tested In Lab
OC512	Uganda	Omugo	yes	Female	25	8000	positive	positive	P.f	400	positive	negative	not done	not done	not done	not done	not done	NA	not done	not done	not done	not done	not done	not done	Sample Not Tested In Lab	Sample Not Tested In Lab
OC513	Uganda	Omugo	yes	Female	47	2900	positive	positive	P.f	145	positive	negative	not done	not done	not done	not done	not done	NA	not done	not done	not done	not done	not done	not done	Sample Not Tested In Lab	Sample Not Tested In Lab
OC520	Uganda	Omugo	yes	Female	23	10500	positive	positive	P.f	5250	positive	positive	not done	not done	negative	not done	not done	NA	not done	not done	not done	not done	not done	not done	Sample Not Tested In Lab	Sample Not Tested In Lab
OC521	Uganda	Omugo	yes	Female	21	5700	positive	positive	P.f	171	positive	negative	not done	not done	not done	not done	not done	NA	not done	not done	not done	not done	not done	not done	Sample Not Tested In Lab	Sample Not Tested In Lab
OC522	Uganda	Omugo	yes	Female	24	4300	positive	positive	P.f	1290	positive	negative	not done	not done	not done	not done	not done	NA	not done	not done	not done	not done	not done	not done	Sample Not Tested In Lab	Sample Not Tested In Lab
OC523	Uganda	Omugo	yes	Female	29	5900	positive	positive	P.f	118	positive	negative	not done	not done	not done	not done	not done	NA	not done	not done	not done	not done	not done	not done	Sample Not Tested In Lab	Sample Not Tested In Lab
OC524	Uganda	Omugo	yes	Female	19	5100	positive	positive	P.f	102	positive	negative	not done	not done	not done	not done	not done	NA	not done	not done	not done	not done	not done	not done	Sample Not Tested In Lab	Sample Not Tested In Lab
OC525	Uganda	Omugo	yes	Female	28	3900	positive	positive	P.f	117	positive	negative	not done	not done	not done	not done	not done	NA	not done	not done	not done	not done	not done	not done	Sample Not Tested In Lab	Sample Not Tested In Lab
OC526	Uganda	Omugo	yes	Female	38	3500	positive	positive	P.f	263	positive	negative	not done	not done	not done	not done	not done	NA	not done	not done	not done	not done	not done	not done	Sample Not Tested In Lab	Sample Not Tested In Lab
OC527	Uganda	Omugo	yes	Female	18	3600	positive	positive	P.f	90	positive	negative	not done	not done	not done	not done	not done	NA	not done	not done	not done	not done	not done	not done	Sample Not Tested In Lab	Sample Not Tested In Lab
A001	DR Congo	Masimanimba	yes	Male	16	4200	positive	positive	P.f	512	positive	positive	negative	not done	not done	not done	not done	30	positive	negative	positive	positive	negative	positive	enrolled	excluded
A002	DR Congo	Masimanimba	yes	Male	41	3250	negative	negative	negative		positive	negative	negative	not done	not done	not done	not done	NA	not done	not done	not done	not done	not done	not done	Sample Not Tested In Lab	Sample Not Tested In Lab
A003	DR Congo	Masimanimba	yes	Male	12	6000	positive	positive	P.f	900	positive	negative	negative	not done	not done	not done	not done	190	positive	negative	positive	positive	negative	positive	enrolled	enrolled
A004	DR Congo	Masimanimba	yes	Female	53	6100	negative	negative	negative		positive	positive	negative	negative	negative	not done	not done	NA	not done	not done	not done	not done	not done	not done	Sample Not Tested In Lab	Sample Not Tested In Lab
A005	DR Congo	Masimanimba	yes	Female	16	4800	positive	positive	P.f	394	positive	negative	negative	not done	not done	not done	not done	79	positive	negative	positive	positive	negative	positive	enrolled	enrolled
A006	DR Congo	Masimanimba	yes	Male	5	12200	negative	negative	negative		positive	negative	negative	not done	not done	not done	not done	NA	not done	not done	not done	not done	not done	not done	Sample Not Tested In Lab	Sample Not Tested In Lab
A007	DR Congo	Masimanimba	yes	Female	4	4050	positive	positive	P.f	421	positive	negative	negative	not done	not done	not done	not done	361	positive	negative	positive	positive	negative	positive	enrolled	enrolled
A008	DR Congo	Masimanimba	yes	Male	13	7050	negative	negative	negative		negative	negative	negative	not done	not done	not done	not done	420	negative	negative	negative	negative	negative	negative	enrolled	enrolled
A009	DR Congo	Masimanimba	yes	Male	2	5200	negative	positive	P.f	239	positive	negative	negative	not done	not done	not done	not done	655	positive	negative	positive	positive	negative	positive	enrolled	enrolled
A010	DR Congo	Masimanimba	yes	Female	27	3450	negative	negative	negative		negative	negative	negative	not done	not done	not done	not done	39	negative	negative	negative	negative	negative	negative	enrolled	enrolled
A011	DR Congo	Masimanimba	yes	Male	15	5700	positive	positive	P.f	3477	positive	negative	negative	not done	not done	not done	not done	NA	not done	not done	not done	not done	not done	not done	Sample Not Tested In Lab	Sample Not Tested In Lab
A012	DR Congo	Masimanimba	yes	Male	36	3300	negative	negative	negative		positive	negative	negative	not done	not done	not done	not done	NA	not done	not done	not done	not done	not done	not done	Sample Not Tested In Lab	Sample Not Tested In Lab
A013	DR Congo	Masimanimba	yes	Female	60	10100	positive	positive	P.f	485	positive	negative	negative	not done	not done	not done	not done	614	positive	positive	positive	positive	positive	positive	enrolled	enrolled
A014	DR Congo	Masimanimba	yes	Female	13	5400	negative	negative	negative		negative	negative	negative	not done	not done	not done	not done	529	negative	negative	negative	negative	negative	negative	enrolled	enrolled
A015	DR Congo	Masimanimba	yes	Male	5	14000	positive	positive	P.f	504	positive	positive	positive	positive	not done	positive	92	925	positive	positive	positive	positive	positive	positive	enrolled	enrolled
A016	DR Congo	Masimanimba	yes	Female	35	3200	negative	negative	negative		positive	negative	negative	not done	not done	not done	not done	NA	not done	not done	not done	not done	not done	not done	Sample Not Tested In Lab	Sample Not Tested In Lab
A017	DR Congo	Masimanimba	yes	Female	31	6750	positive	positive	P.f	1215	positive	negative	negative	not done	not done	not done	not done	643	positive	negative	positive	positive	negative	positive	enrolled	enrolled
A018	DR Congo	Masimanimba	yes	Female	18	6000	negative	negative	negative		positive	negative	negative	not done	not done	not done	not done	NA	not done	not done	not done	not done	not done	not done	Sample Not Tested In Lab	Sample Not Tested In Lab
A019	DR Congo	Masimanimba	yes	Male	8	4600	positive	positive	P.f	386	positive	negative	negative	not done	not done	not done	not done	879	positive	negative	positive	positive	negative	positive	enrolled	enrolled
A020	DR Congo	Masimanimba	yes	Male	15	3250	negative	negative	negative		positive	negative	positive	not done	negative	not done	not done	NA	not done	not done	not done	not done	not done	not done	Sample Not Tested In Lab	Sample Not Tested In Lab
A021	DR Congo	Masimanimba	yes	Female	4	7800	positive	positive	P.f	3978	positive	negative	negative	not done	not done	not done	not done	NA	not done	not done	not done	not done	not done	not done	Sample Not Tested In Lab	Sample Not Tested In Lab
A022	DR Congo	Masimanimba	yes	Male	17	5700	negative	negative	negative		positive	negative	negative	not done	not done	not done	not done	NA	not done	not done	not done	not done	not done	not done	Sample Not Tested In Lab	Sample Not Tested In Lab
A023	DR Congo	Masimanimba	yes	Female	8	6800	positive	positive	P.f	9656	positive	negative	negative	not done	not done	not done	not done	671	positive	negative	positive	positive	negative	positive	enrolled	enrolled
A024	DR Congo	Masimanimba	yes	Female	29	5000	negative	negative	negative		negative	positive	positive	not done	positive	not done	62	93	negative	positive	negative	negative	positive	negative	enrolled	enrolled
A025	DR Congo	Masimanimba	yes	Male	23	3600	positive	positive	P.f	108	positive	negative	negative	not done	not done	not done	not done	209	positive	negative	positive	positive	negative	positive	enrolled	enrolled
A026	DR Congo	Masimanimba	yes	Male	38	4750	positive	positive	P.f	266	positive	negative	negative	not done	not done	not done	not done	NA	not done	not done	not done	not done	not done	not done	Sample Not Tested In Lab	Sample Not Tested In Lab
A027	DR Congo	Masimanimba	yes	Female	20	3000	negative	negative	negative		positive	positive	negative	negative	negative	not done	not done	561	positive	negative	positive	positive	negative	positive	discordant RTs	enrolled
A028	DR Congo	Masimanimba	yes	Female	19	4200	negative	negative	negative		negative	negative	positive	not done	negative	not done	not done	499	negative	positive	negative	negative	positive	negative	enrolled	enrolled
A029	DR Congo	Masimanimba	yes	Female	16	4450	positive	positive	P.f	2425	positive	negative	negative	not done	not done	not done	not done	214	positive	negative	positive	positive	negative	positive	enrolled	enrolled
A030	DR Congo	Masimanimba	yes	Female	26	4200	negative	negative	negative		negative	positive	positive	not done	negative	not done	not done	35	negative	positive	negative	negative	positive	negative	enrolled	enrolled
A031	DR Congo	Masimanimba	yes	Female	6	3050	positive	positive	P.f	458	positive	negative	negative	not done	not done	not done	not done	890	negative	negative	negative	negative	negative	positive	enrolled	enrolled
A032	DR Congo	Masimanimba	yes	Female	40	3800	negative	negative	negative		negative	negative	negative	not done	not done	not done	not done	985	negative	negative	negative	negative	negative	positive	enrolled	enrolled
A033	DR Congo	Masimanimba	yes	Male	4	4000	positive	positive	P.f	2600	positive	negative	negative	not done	not done	not done	not done	785	positive	negative	positive	positive	negative	positive	enrolled	enrolled
A034	DR Congo	Masimanimba	yes	Male	23	5550	negative	negative	negative		positive	negative	negative	not done	not done	not done	not done	NA	not done	not done	not done	not done	not done	not done	Sample Not Tested In Lab	Sample Not Tested In Lab
A035	DR Congo	Masimanimba	yes	Female	26	4700	positive	positive	P.f	987	positive	negative	negative	not done	not done	not done	not done	698	positive	negative	positive	positive	negative	positive	enrolled	enrolled
A036	DR Congo	Masimanimba	yes	Female	22	5800	negative	negative	negative		positive	negative	negative	not done	not done	not done	not done	NA	not done	not done	not done	not done	not done	not done	Sample Not Tested In Lab	Sample Not Tested In Lab
A037	DR Congo	Masimanimba	yes	Male	8	4300	positive	positive	P.f	4300	positive	negative	negative	not done	not done	not done	not done	57	positive	negative	positive	positive	negative	positive	enrolled	enrolled
A038	DR Congo	Masimanimba	yes	Male	16	3600	negative	negative	negative		positive	negative	negative	not done	not done	not done	not done	NA	not done	not done	not done	not done	not done	not done	Sample Not Tested In Lab	Sample Not Tested In Lab
A039	DR Congo	Masimanimba	yes	Female	17	4000	positive	positive	P.f	96	positive	negative	negative	not done	not done	not done	not done	882	positive	negative	positive	positive	negative	positive	enrolled	enrolled
A040	DR Congo	Masimanimba	yes	Male	35	3000	negative	negative	negative		positive	positive	negative	not done	negative	not done	not done	NA	not done	not done	not done	not done	not done	not done	Sample Not Tested In Lab	Sample Not Tested In Lab
A041	DR Congo	Masimanimba	yes	Female	43	8200	positive	positive	P.f	1476	positive	negative	negative	not done	not done	not done	not done	792	positive	negative	positive	positive	negative	positive	enrolled	enrolled
A042	DR Congo	Masimanimba	yes	Female	24	5600	negative	negative	negative		positive	positive	positive	not done	positive	positive	422	NA	not done	not done	not done	not done	not done	not done	Sample Not Tested In Lab	Sample Not Tested In Lab
A043	DR Congo	Masimanimba	yes	Male	6	4750	positive	positive	P.f	333	positive	negative	negative	not done	not done	not done	not done	910	positive	negative	positive	positive	negative	positive	enrolled	enrolled
A044	DR Congo	Masimanimba	yes	Male	26	6800	negative	negative	negative		positive	negative	negative	not done	not done	not done	not done	NA	not done	not done	not done	not done	not done	not done	Sample Not Tested In Lab	Sample Not Tested In Lab
A045	DR Congo	Masimanimba	yes	Female	13	4100	positive	positive	P.f	4736	positive	negative	negative	not done	not done	not done	not done		positive	negative	positive	positive	negative	positive	non enrolled (miscoding in lab)	non enrolled (miscoding in lab)
A046	DR Congo	Masimanimba	yes	Female	45	4400	negative	negative	negative		positive	negative	negative	not done	not done	not done	not done	NA	not done	not done	not done	not done	not done	not done	Sample Not Tested In Lab	Sample Not Tested In Lab
A047	DR Congo	Masimanimba	yes	Female	5	6100	positive	positive	P.f	19677	positive	negative	negative	not done	not done	not done	not done	195	positive	negative	positive	positive	negative	positive	enrolled	enrolled
A048	DR Congo	Masimanimba	yes	Female	56	4900	negative	negative	negative		positive	negative	negative	not done	not done	not done	not done	NA	not done	not done	not done	not done	not done	not done	Sample Not Tested In Lab	Sample Not Tested In Lab
A049	DR Congo	Masimanimba	yes	Male	2	3000	positive	positive	P.f	252	positive	negative	negative	not done	not done	not done	not done	615	positive	negative	positive	positive	negative	positive	enrolled	enrolled
A050	DR Congo	Masimanimba	yes	Female	33	5300	negative	negative	negative		positive	negative	negative	not done	not done	not done	not done	NA	not done	not done	not done	not done	not done	not done	Sample Not Tested In Lab	Sample Not Tested In Lab
A051	DR Congo	Masimanimba	yes	Male	11	4750	positive	positive	P.f	656	positive	negative	negative	not done	not done	not done	not done	685	positive	negative	positive	positive	negative	positive	enrolled	enrolled
A052	DR Congo	Masimanimba	yes	Male	24	2700	negative	negative	negative		positive	negative	negative	not done	not done	not done	not done	NA	not done	not done	not done	not done	not done	not done	Sample Not Tested In Lab	Sample Not Tested In Lab
A053	DR Congo	Masimanimba	yes	Male	6	4600	positive	negative	negative		positive	negative	negative	not done	not done	not done	not done	NA	not done	not done	not done	not done	not done	not done	Sample Not Tested In Lab	Sample Not Tested In Lab
A054	DR Congo	Masimanimba	yes	Female	60	6700	negative	negative	negative		positive	negative	negative	not done	not done	not done	not done	NA	not done	not done	not done	not done	not done	not done	Sample Not Tested In Lab	Sample Not Tested In Lab
A055	DR Congo	Masimanimba	yes	Male	5	10100	positive	positive	P.f	1939	positive	negative	negative	not done	not done	not done	not done	831	positive	negative	positive	positive	negative	positive	enrolled	enrolled
A056	DR Congo	Masimanimba	yes	Female	55	4100	negative	negative	negative		positive	negative	negative	not done	not done	not done	not done	NA	not done	not done	not done	not done	not done	not done	Sample Not Tested In Lab	Sample Not Tested In Lab
A057	DR Congo	Masimanimba	yes	Female	10	4150	positive	positive	P.f	1297	positive	negative	negative	not done	not done	not done	not done	416	positive	negative	positive	positive	negative	positive	enrolled	enrolled
A058	DR Congo	Masimanimba	yes	Female	20	5200	negative	negative	negative		negative	negative	negative	not done	not done	not done	not done	NA	not done	not done	not done	not done	not done	not done	Sample Not Tested In Lab	Sample Not Tested In Lab
A059	DR Congo	Masimanimba	yes	Male	5	5900	negative	negative	negative		positive	negative	negative	not done	not done	not done	not done	632	positive	negative	positive	positive	negative	positive	discordant RTs	enrolled
A060	DR Congo	Masimanimba	yes	Male	25	5750	positive	positive	P.f	495	negative	negative	negative	not done	not done	not done	not done	520	negative	negative	negative	negative	negative	negative	discordant RTs	enrolled
A061	DR Congo	Masimanimba	yes	Female	41	5100	negative	negative	negative		negative	negative	negative	not done	not done	not done	not done	524	negative	negative	negative	negative	negative	negative	enrolled	enrolled
A062	DR Congo	Masimanimba	yes	Female	40	6150	positive	positive	P.f	554	not done	negative	negative	not done	not done	not done	not done	NA	not done	not done	not done	not done	not done	not done	excluded	Sample Not Tested In Lab
A063	DR Congo	Masimanimba	yes	Female	15	6700	negative	negative	negative		negative	negative	negative	not done	not done	not done	not done	516	negative	negative	negative	negative	negative	negative	enrolled	enrolled
A064	DR Congo	Masimanimba	yes	Male	14	5800	positive	positive	P.f	19720	not done	negative	negative	not done	not done	not done	not done	NA	not done	not done	not done	not done	not done	not done	excluded	Sample Not Tested In Lab
A065	DR Congo	Masimanimba	yes	Female	12	4675	positive	positive	P.f	12997	not done	negative	negative	not done	not done	not done	not done	NA	not done	not done	not done	not done	not done	not done	excluded	Sample Not Tested In Lab
A066	DR Congo	Masimanimba	yes	Female	21	3800	positive	positive	P.f	8569	not done	negative	negative	not done	not done	not done	not done	NA	not done	not done	not done	not done	not done	not done	excluded	Sample Not Tested In Lab
A067	DR Congo	Masimanimba	yes	Female	9	5500	negative	negative	negative		negative	positive	negative	negative	negative	not done	not done	59	negative	negative	negative	negative	negative	negative	enrolled	enrolled
A068	DR Congo	Masimanimba	yes	Female	36	3500	negative	negative	negative		positive	negative	negative	not done	not done	not done	not done	NA	not done	not done	not done	not done	not done	not done	Sample Not Tested In Lab	Sample Not Tested In Lab
A069	DR Congo	Masimanimba	yes	Male	57	6250	negative	negative	negative		negative	negative	negative	not done	not done	not done	not done	302	negative	negative	negative	negative	positive	negative	enrolled	enrolled
A070	DR Congo	Masimanimba	yes	Female	75	7000	negative	negative	negative		negative	positive	negative	not done	not done	not done	not done	77	negative	negative	negative	negative	negative	negative	enrolled	excluded
A071	DR Congo	Masimanimba	yes	Female	11	6050	positive	positive	P.f	2440	not done	positive	negative	negative	negative	not done	not done	NA	not done	not done	not done	not done	not done	not done	excluded	Sample Not Tested In Lab
A072	DR Congo	Masimanimba	yes	Female	11	3400	positive	positive	P.f	218	not done	negative	negative	not done	not done	not done	not done	NA	not done	not done	not done	not done	not done	not done	excluded	Sample Not Tested In Lab
A073	DR Congo	Masimanimba	yes	Female	11	4600	negative	negative	negative		positive	positive	negative	not done	negative	not done	not done	NA	not done	not done	not done	not done	not done	not done	Sample Not Tested In Lab	Sample Not Tested In Lab
A074	DR Congo	Masimanimba	yes	Female	51	5800	negative	negative	negative		not done	negative	negative	not done	not done	not done	not done	NA	not done	not done	not done	not done	not done	not done	excluded	Sample Not Tested In Lab
A075	DR Congo	Masimanimba	yes	Male	38	4300	negative	negative	negative		not done	negative	negative	not done	not done	not done	not done	NA	not done	not done	not done	not done	not done	not done	excluded	Sample Not Tested In Lab
A076	DR Congo	Masimanimba	yes	Female	4	4600	negative	negative	negative		negative	negative	negative	not done	not done	not done	not done	402	negative	negative	negative	negative	negative	negative	enrolled	enrolled
A077	DR Congo	Masimanimba	yes	Male	48	3750	negative	negative	negative		positive	negative	negative	not done	not done	not done	not done	NA	not done	not done	not done	not done	not done	not done	Sample Not Tested In Lab	Sample Not Tested In Lab
A078	DR Congo	Masimanimba	yes	Female	40	5150	negative	negative	negative		negative	negative	negative	not done	not done	not done	not done	566	negative	negative	negative	negative	negative	negative	enrolled	enrolled
A079	DR Congo	Masimanimba	yes	Female	21	6000	positive	positive	P.f	540	not done	negative	negative	not done	not done	not done	not done	NA	not done	not done	not done	not done	not done	not done	excluded	Sample Not Tested In Lab
A080	DR Congo	Masimanimba	yes	Male	18	3700	negative	negative	negative		positive	negative	negative	not done	not done	not done	not done	NA	not done	not done	not done	not done	not done	not done	Sample Not Tested In Lab	Sample Not Tested In Lab
A081	DR Congo	Masimanimba	yes	Female	12	5100	negative	negative	negative		negative	negative	negative	not done	not done	not done	not done	480	negative	negative	negative	negative	negative	negative	enrolled	enrolled
A082	DR Congo	Masimanimba	yes	Female	13	4400	negative	negative	negative		positive	negative	negative	not done	not done	not done	not done	NA	not done	not done	not done	not done	not done	not done	Sample Not Tested In Lab	Sample Not Tested In Lab
A083	DR Congo	Masimanimba	yes	Male	15	3900	positive	positive	P.f	10950	positive	negative	negative	not done	not done	not done	not done	612	positive	negative	positive	positive	negative	positive	enrolled	enrolled
A084	DR Congo	Masimanimba	yes	Male	8	5800	positive	positive	P.f	9280	not done	negative	negative	not done	not done	not done	not done	NA	not done	not done	not done	not done	not done	not done	excluded	Sample Not Tested In Lab
A085	DR Congo	Masimanimba	yes	Female	12	5600	positive	positive	P.f	1142	not done	negative	negative	not done	not done	not done	not done	NA	not done	not done	not done	not done	not done	not done	excluded	Sample Not Tested In Lab
A086	DR Congo	Masimanimba	yes	Male	8	6050	positive	positive	P.f	1513	not done	negative	negative	not done	not done	not done	not done	NA	not done	not done	not done	not done	not done	not done	excluded	Sample Not Tested In Lab
A087	DR Congo	Masimanimba	yes	Male	24	4550	negative	negative	negative		positive	negative	negative	not done	not done	not done	not done	NA	not done	not done	not done	not done	not done	not done	Sample Not Tested In Lab	Sample Not Tested In Lab
A088	DR Congo	Masimanimba	yes	Male	22	7800	negative	negative	negative		positive	negative	negative	not done	not done	not done	not done	NA	not done	not done	not done	not done	not done	not done	Sample Not Tested In Lab	Sample Not Tested In Lab
A089	DR Congo	Masimanimba	yes	Male	30	9900	negative	negative	negative		negative	negative	negative	not done	not done	not done	not done	483	negative	negative	negative	negative	negative	negative	enrolled	enrolled
A090	DR Congo	Masimanimba	yes	Male	55	5500	negative	negative	negative		positive	negative	negative	not done	not done	not done	not done	NA	not done	not done	not done	not done	not done	not done	Sample Not Tested In Lab	Sample Not Tested In Lab
A091	DR Congo	Masimanimba	yes	Male	24	6000	negative	negative	negative		negative	negative	negative	not done	not done	not done	not done	919	negative	negative	negative	negative	negative	negative	enrolled	enrolled
A092	DR Congo	Masimanimba	yes	Female	24	4750	negative	negative	negative		negative	negative	negative	not done	not done	not done	not done	NA	not done	not done	not done	not done	not done	not done	Sample Not Tested In Lab	Sample Not Tested In Lab
A093	DR Congo	Masimanimba	yes	Female	23	3800	positive	negative	negative		not done	negative	negative	not done	not done	not done	not done	NA	not done	not done	not done	not done	not done	not done	excluded	Sample Not Tested In Lab
A094	DR Congo	Masimanimba	yes	Male	38	2800	positive	positive	P.f	551	not done	negative	negative	not done	not done	not done	not done	NA	not done	not done	not done	not done	not done	not done	excluded	Sample Not Tested In Lab
A095	DR Congo	Masimanimba	yes	Male	13	6200	positive	positive	P.f	1235	not done	negative	negative	not done	not done	not done	not done	NA	not done	not done	not done	not done	not done	not done	excluded	Sample Not Tested In Lab
A096	DR Congo	Masimanimba	yes	Male	14	8500	positive	positive	P.f	11900	not done	negative	negative	not done	not done	not done	not done	NA	not done	not done	not done	not done	not done	not done	excluded	Sample Not Tested In Lab
A097	DR Congo	Masimanimba	yes	Male	43	5050	negative	negative	negative		negative	negative	negative	not done	not done	not done	not done	309	negative	negative	negative	negative	negative	negative	enrolled	enrolled
A098	DR Congo	Masimanimba	yes	Female	43	6050	negative	negative	negative		negative	negative	negative	not done	not done	not done	not done	238	negative	negative	negative	negative	negative	negative	enrolled	enrolled
A099	DR Congo	Masimanimba	yes	Male	31	7850	negative	negative	negative		negative	negative	negative	not done	not done	not done	not done	962	negative	negative	negative	negative	negative	negative	enrolled	enrolled
A100	DR Congo	Masimanimba	yes	Female	50	3750	positive	positive	P.f	773	positive	negative	negative	not done	not done	not done	not done	828	positive	negative	positive	positive	negative	positive	enrolled	enrolled
A101	DR Congo	Masimanimba	yes	Female	26	5400	negative	negative	negative		positive	positive	positive	not done	negative	positive	236	NA	not done	not done	not done	not done	not done	not done	Sample Not Tested In Lab	Sample Not Tested In Lab
A102	DR Congo	Masimanimba	yes	Male	36	7000	negative	negative	negative		negative	negative	negative	not done	not done	not done	not done	536	negative	negative	negative	negative	negative	negative	enrolled	enrolled
A103	DR Congo	Masimanimba	yes	Female	31	3000	negative	negative	negative		negative	negative	negative	not done	not done	not done	not done	161	negative	negative	negative	negative	negative	negative	enrolled	enrolled
A104	DR Congo	Masimanimba	yes	Male	4	4800	positive	positive	P.f	8640	not done	negative	negative	not done	not done	not done	not done	NA	not done	not done	not done	not done	not done	not done	excluded	Sample Not Tested In Lab
A105	DR Congo	Masimanimba	yes	Female	34	6100	negative	negative	negative		negative	positive	positive	not done	negative	not done	not done	475	negative	positive	negative	negative	positive	negative	enrolled	enrolled
A106	DR Congo	Masimanimba	yes	Female	21	6400	negative	negative	negative		negative	negative	negative	not done	not done	not done	not done	36	negative	negative	negative	negative	negative	negative	enrolled	enrolled
A107	DR Congo	Masimanimba	yes	Male	14	5450	negative	negative	negative		negative	negative	negative	not done	not done	not done	not done	960	negative	negative	negative	negative	negative	negative	enrolled	enrolled
A108	DR Congo	Masimanimba	yes	Male	14	7050	positive	positive	P.f	14805	positive	negative	negative	not done	not done	not done	not done	407	positive	negative	positive	positive	negative	positive	enrolled	enrolled
A109	DR Congo	Masimanimba	yes	Male	3	6200	positive	positive	P.f	1488	positive	negative	negative	not done	not done	not done	not done	534	positive	negative	positive	positive	negative	positive	enrolled	enrolled
A110	DR Congo	Masimanimba	yes	Female	26	3500	negative	negative	negative		positive	negative	negative	not done	not done	not done	not done	NA	not done	not done	not done	not done	not done	not done	Sample Not Tested In Lab	Sample Not Tested In Lab
A111	DR Congo	Masimanimba	yes	Male	36	4750	negative	negative	negative		negative	negative	negative	not done	not done	not done	not done	269	negative	negative	negative	negative	negative	negative	enrolled	enrolled
A112	DR Congo	Masimanimba	yes	Female	26	5800	negative	negative	negative		positive	negative	negative	not done	not done	not done	not done	NA	not done	not done	not done	not done	not done	not done	Sample Not Tested In Lab	Sample Not Tested In Lab
A113	DR Congo	Masimanimba	yes	Male	6	4900	positive	positive	P.f	2769	positive	negative	negative	not done	not done	not done	not done	NA	not done	not done	not done	not done	not done	not done	Sample Not Tested In Lab	Sample Not Tested In Lab
A114	DR Congo	Masimanimba	yes	Female	30	6850	positive	positive	P.f	1096	not done	negative	negative	not done	not done	not done	not done	NA	not done	not done	not done	not done	not done	not done	excluded	Sample Not Tested In Lab
A115	DR Congo	Masimanimba	yes	Female	22	5750	negative	negative	negative		positive	negative	negative	not done	not done	not done	not done	NA	not done	not done	not done	not done	not done	not done	Sample Not Tested In Lab	Sample Not Tested In Lab
A116	DR Congo	Masimanimba	yes	Male	31	4900	negative	negative	negative		positive	negative	negative	not done	not done	not done	not done	NA	not done	not done	not done	not done	not done	not done	Sample Not Tested In Lab	Sample Not Tested In Lab
A117	DR Congo	Masimanimba	yes	Male	15	5000	negative	negative	negative		positive	negative	negative	not done	not done	not done	not done	NA	not done	not done	not done	not done	not done	not done	Sample Not Tested In Lab	Sample Not Tested In Lab
A118	DR Congo	Masimanimba	yes	Female	29	3450	positive	positive	P.f	7556	positive	negative	negative	not done	not done	not done	not done	551	positive	negative	positive	positive	negative	positive	enrolled	enrolled
A119	DR Congo	Masimanimba	yes	Female	5	4650	positive	positive	P.f	2257	positive	negative	negative	not done	not done	not done	not done	600	positive	negative	positive	positive	negative	positive	enrolled	enrolled
A120	DR Congo	Masimanimba	yes	Male	49	5050	negative	negative	negative		negative	negative	negative	not done	not done	not done	not done	279	negative	negative	negative	negative	negative	negative	enrolled	enrolled
A121	DR Congo	Masimanimba	yes	Female	40	4600	negative	negative	negative		negative	negative	negative	not done	not done	not done	not done	634	negative	negative	negative	negative	negative	negative	enrolled	enrolled
A122	DR Congo	Masimanimba	yes	Female	51	6025	negative	negative	negative		negative	negative	negative	not done	not done	not done	not done	797	negative	negative	negative	negative	negative	negative	enrolled	enrolled
A123	DR Congo	Masimanimba	yes	Male	2	3350	negative	negative	negative		negative	negative	negative	not done	not done	not done	not done	775	negative	negative	negative	negative	negative	negative	enrolled	enrolled
A124	DR Congo	Masimanimba	yes	Male	48	4500	negative	negative	negative		negative	negative	negative	not done	not done	not done	not done	48	negative	negative	negative	negative	negative	negative	enrolled	enrolled
A125	DR Congo	Masimanimba	yes	Male	15	12500	negative	negative	negative		negative	positive	positive	not done	positive	positive	285	393	negative	negative	negative	negative	negative	negative	enrolled	enrolled
A126	DR Congo	Masimanimba	yes	Female	4	5450	positive	positive	P.f	5566	positive	negative	negative	not done	not done	not done	not done	96	positive	negative	positive	positive	negative	positive	enrolled	enrolled
A127	DR Congo	Masimanimba	yes	Female	54	5500	positive	positive	P.f	1045	positive	negative	negative	not done	not done	not done	not done		positive	negative	positive	positive	negative	positive	non enrolled (miscoding in lab)	non enrolled (miscoding in lab)
A128	DR Congo	Masimanimba	yes	Female	16	4800	negative	negative	negative		negative	negative	negative	not done	not done	not done	not done	845	negative	negative	negative	negative	negative	negative	enrolled	enrolled
A129	DR Congo	Masimanimba	yes	Male	35	3900	negative	negative	negative		negative	negative	negative	not done	not done	not done	not done	758	negative	negative	negative	negative	negative	negative	enrolled	enrolled
A130	DR Congo	Masimanimba	yes	Female	12	500	positive	positive	P.f	1200	not done	negative	negative	not done	not done	not done	not done	NA	not done	not done	not done	not done	not done	not done	excluded	Sample Not Tested In Lab
A131	DR Congo	Masimanimba	yes	Male	38	3750	negative	negative	negative		positive	negative	negative	not done	not done	not done	not done	NA	not done	not done	not done	not done	not done	not done	Sample Not Tested In Lab	Sample Not Tested In Lab
A132	DR Congo	Masimanimba	yes	Female	43	6800	negative	negative	negative		negative	positive	positive	not done	positive	positive	1211	75	negative	positive	negative	negative	positive	negative	enrolled	enrolled
A133	DR Congo	Masimanimba	yes	Female	17	5450	positive	positive	P.f	2189	positive	negative	negative	not done	not done	not done	not done	511	positive	negative	positive	positive	negative	positive	enrolled	enrolled
A134	DR Congo	Masimanimba	yes	Female	23	3200	positive	positive	P.f	288	positive	negative	negative	not done	not done	not done	not done	241	positive	negative	positive	positive	negative	positive	enrolled	enrolled
A135	DR Congo	Masimanimba	yes	Female	17	6400	negative	negative	negative		negative	negative	negative	not done	not done	not done	not done	158	negative	negative	negative	negative	negative	negative	enrolled	enrolled
A136	DR Congo	Masimanimba	yes	Male	19	4800	negative	negative	negative		negative	negative	negative	not done	not done	not done	not done	606	negative	negative	negative	negative	negative	negative	enrolled	enrolled
A137	DR Congo	Masimanimba	yes	Female	37	4500	negative	negative	negative		negative	negative	negative	not done	not done	not done	not done	878	negative	negative	negative	negative	negative	negative	enrolled	enrolled
A138	DR Congo	Masimanimba	yes	Female	65	4800	positive	positive	P.f	1050	positive	negative	negative	not done	not done	not done	not done	363	positive	negative	positive	positive	negative	positive	enrolled	enrolled
A139	DR Congo	Masimanimba	yes	Female	35	10200	negative	negative	negative		negative	negative	negative	not done	not done	not done	not done	597	negative	negative	negative	negative	negative	negative	enrolled	enrolled
A140	DR Congo	Masimanimba	yes	Female	5	14700	positive	positive	P.f	5959	not done	positive	negative	not done	negative	not done	not done	NA	not done	not done	not done	not done	not done	not done	excluded	Sample Not Tested In Lab
A141	DR Congo	Masimanimba	yes	Female	10	3600	positive	positive	P.f	5040	not done	negative	negative	not done	not done	not done	not done	NA	not done	not done	not done	not done	not done	not done	excluded	Sample Not Tested In Lab
A142	DR Congo	Masimanimba	yes	Female	15	5900	negative	negative	negative		positive	negative	negative	not done	not done	not done	not done	NA	not done	not done	not done	not done	not done	not done	Sample Not Tested In Lab	Sample Not Tested In Lab
A143	DR Congo	Masimanimba	yes	Male	10	6400	positive	positive	P.f	5959	not done	negative	negative	not done	not done	not done	not done	NA	not done	not done	not done	not done	not done	not done	excluded	Sample Not Tested In Lab
A144	DR Congo	Masimanimba	yes	Male	38	4700	negative	negative	negative		negative	negative	negative	not done	not done	not done	not done	428	negative	negative	negative	negative	negative	negative	enrolled	enrolled
A145	DR Congo	Masimanimba	yes	Female	28	3750	positive	positive	P.f	615	positive	negative	negative	not done	not done	not done	not done	410	positive	negative	positive	positive	negative	positive	enrolled	enrolled
A146	DR Congo	Masimanimba	yes	Female	20	4800	negative	negative	negative		positive	negative	negative	not done	not done	not done	not done	NA	not done	not done	not done	not done	not done	not done	Sample Not Tested In Lab	Sample Not Tested In Lab
A147	DR Congo	Masimanimba	yes	Female	36	4700	negative	negative	negative		not done	positive	negative	not done	negative	negative	not done	NA	not done	not done	not done	not done	not done	not done	excluded	Sample Not Tested In Lab
A148	DR Congo	Masimanimba	yes	Female	16	3150	positive	positive	P.f	615	not done	positive	negative	not done	negative	not done	not done	NA	not done	not done	not done	not done	not done	not done	excluded	Sample Not Tested In Lab
A149	DR Congo	Masimanimba	yes	Male	22	2950	negative	negative	negative		not done	negative	negative	not done	not done	not done	not done	NA	not done	not done	not done	not done	not done	not done	excluded	Sample Not Tested In Lab
A150	DR Congo	Masimanimba	yes	Female	18	6100	positive	positive	P.f	615	not done	negative	negative	not done	not done	not done	not done	NA	not done	not done	not done	not done	not done	not done	excluded	Sample Not Tested In Lab
A151	DR Congo	Masimanimba	yes	Female	19	5800	negative	negative	negative		not done	negative	negative	not done	not done	not done	not done	NA	not done	not done	not done	not done	not done	not done	excluded	Sample Not Tested In Lab
A152	DR Congo	Masimanimba	yes	Female	18	5100	positive	positive	P.f	459	positive	negative	negative	not done	not done	not done	not done	443	positive	negative	positive	positive	negative	positive	enrolled	enrolled
A153	DR Congo	Masimanimba	yes	Male	24	18400	negative	negative	negative		not done	positive	positive	positive	not done	negative	5855	NA	not done	not done	not done	not done	not done	not done	excluded	Sample Not Tested In Lab
A154	DR Congo	Masimanimba	yes	Female	63	5150	negative	negative	negative		not done	negative	negative	not done	not done	not done	not done	NA	not done	not done	not done	not done	not done	not done	excluded	Sample Not Tested In Lab
A155	DR Congo	Masimanimba	yes	Male	4	4000	positive	positive	P.f	64000	positive	negative	positive	not done	not done	not done	not done	880	positive	negative	positive	positive	negative	positive	enrolled	excluded
A156	DR Congo	Masimanimba	yes	Female	19	9600	negative	negative	negative		not done	negative	negative	not done	not done	not done	not done	NA	not done	not done	not done	not done	not done	not done	excluded	Sample Not Tested In Lab
A157	DR Congo	Masimanimba	yes	Female	23	5200	negative	negative	negative		not done	negative	negative	not done	not done	not done	not done	NA	not done	not done	not done	not done	not done	not done	excluded	Sample Not Tested In Lab
A158	DR Congo	Masimanimba	yes	Female	8	4000	positive	positive	P.f	614	positive	negative	negative	not done	not done	not done	not done	666	positive	positive	positive	positive	positive	positive	enrolled	enrolled
A159	DR Congo	Masimanimba	yes	Female	59	6400	negative	negative	negative		not done	negative	negative	not done	not done	not done	not done	NA	not done	not done	not done	not done	not done	not done	excluded	Sample Not Tested In Lab
A160	DR Congo	Masimanimba	yes	Female	2	7800	negative	negative	negative		not done	positive	positive	not done	positive	negative	7	512	negative	negative	negative	negative	negative	negative	excluded	enrolled
A161	DR Congo	Masimanimba	yes	Female	20	4600	negative	negative	negative		negative	negative	negative	not done	not done	not done	not done	172	negative	negative	negative	negative	negative	negative	enrolled	enrolled
A162	DR Congo	Masimanimba	yes	Male	15	5400	negative	negative	negative		negative	negative	negative	not done	not done	not done	not done	394	negative	negative	negative	negative	negative	negative	enrolled	enrolled
A163	DR Congo	Masimanimba	yes	Male	12	6250	negative	negative	negative		positive	negative	negative	not done	not done	not done	not done	NA	not done	not done	not done	not done	not done	not done	Sample Not Tested In Lab	Sample Not Tested In Lab
A164	DR Congo	Masimanimba	yes	Male	61	4000	negative	negative	negative		negative	positive	negative	not done	not done	not done	not done	509	positive	negative	positive	positive	negative	positive	enrolled	excluded
A165	DR Congo	Masimanimba	yes	Male	14	5500	positive	positive	P.f	638	positive	negative	negative	not done	not done	not done	not done	171	positive	negative	positive	positive	negative	positive	enrolled	enrolled
A166	DR Congo	Masimanimba	yes	Female	18	5700	negative	negative	negative		positive	negative	negative	not done	not done	not done	not done	NA	not done	not done	not done	not done	not done	not done	Sample Not Tested In Lab	Sample Not Tested In Lab
A167	DR Congo	Masimanimba	yes	Female	7	6000	positive	negative	negative		negative	negative	negative	not done	not done	not done	not done	NA	not done	not done	not done	not done	not done	not done	Sample Not Tested In Lab	Sample Not Tested In Lab
A168	DR Congo	Masimanimba	yes	Female	31	9450	negative	negative	negative		negative	negative	negative	not done	not done	not done	not done	936	negative	negative	negative	negative	negative	negative	enrolled	enrolled
B001	DR Congo	Bethesda	no	Female	13	3400	positive	positive	P.f	3777	positive	negative	negative	not done	not done	not done	not done	979	positive	negative	positive	positive	negative	positive	enrolled	enrolled
B002	DR Congo	Bethesda	no	Male	50	12000	negative	negative	negative		negative	negative	negative	not done	not done	not done	not done	599	negative	negative	negative	negative	negative	negative	enrolled	enrolled
B003	DR Congo	Bethesda	no	Male	18	7200	positive	positive	P.f	441	positive	negative	negative	not done	not done	not done	not done	350	positive	negative	positive	positive	negative	positive	enrolled	enrolled
B004	DR Congo	Bethesda	no	Male	15	5000	positive	positive	P.f	97142	positive	negative	negative	not done	not done	not done	not done	920	positive	negative	positive	positive	negative	positive	enrolled	enrolled
B005	DR Congo	Bethesda	no	Male	14	6300	positive	positive	P.f	4800	positive	negative	negative	not done	not done	not done	not done	848	positive	negative	positive	positive	negative	positive	enrolled	enrolled
B006	DR Congo	Bethesda	no	Female	25	6700	positive	positive	P.f	862	positive	negative	negative	not done	not done	not done	not done	252	positive	negative	positive	positive	negative	positive	enrolled	enrolled
B007	DR Congo	Bethesda	no	Male	8	19600	positive	positive	P.f	7878	positive	negative	negative	not done	not done	not done	not done	565	positive	negative	positive	positive	negative	positive	enrolled	enrolled
B008	DR Congo	Bethesda	no	Male	19	3700	positive	positive	P.f	209	positive	negative	negative	not done	not done	not done	not done	576	positive	negative	positive	positive	negative	positive	enrolled	enrolled
B009	DR Congo	Bethesda	no	Male	11	14200	positive	positive	P.f	4894	positive	negative	negative	not done	not done	not done	not done	818	positive	negative	positive	positive	negative	positive	enrolled	enrolled
B010	DR Congo	Bethesda	no	Male	11	16000	positive	positive	P.f	1812	positive	negative	negative	not done	not done	not done	not done	542	positive	negative	positive	positive	negative	positive	enrolled	enrolled
B011	DR Congo	Bethesda	no	Female	22	4600	negative	negative	negative		negative	negative	negative	not done	not done	not done	not done	303	negative	negative	negative	negative	negative	negative	enrolled	enrolled
B012	DR Congo	Bethesda	no	Female	22	5400	positive	positive	P.f	1090	positive	negative	negative	not done	not done	not done	not done	235	positive	negative	positive	positive	negative	positive	enrolled	enrolled
B013	DR Congo	Bethesda	no	Female	35	5000	negative	negative	negative		negative	negative	negative	not done	not done	not done	not done	662	negative	negative	negative	negative	negative	negative	enrolled	enrolled
B014	DR Congo	Bethesda	no	Male	9	9000	negative	negative	negative		negative	negative	negative	not done	not done	not done	not done	716	negative	negative	negative	negative	negative	negative	enrolled	enrolled
B015	DR Congo	Bethesda	no	Male	25	6000	positive	positive	P.f	3130	positive	negative	negative	not done	not done	not done	not done	619	positive	negative	positive	positive	negative	positive	enrolled	enrolled
B016	DR Congo	Bethesda	no	Female	26	7600	negative	negative	negative		negative	negative	negative	not done	not done	not done	not done	715	negative	negative	negative	negative	negative	negative	enrolled	enrolled
B017	DR Congo	Bethesda	no	Female	23	7800	positive	positive	P.f	384	positive	positive	negative	not done	not done	not done	not done	251	positive	negative	positive	positive	positive	positive	enrolled	enrolled
B019	DR Congo	Bethesda	no	Male	2	12000	positive	positive	P.f	1782	positive	negative	negative	not done	not done	not done	not done	834	positive	negative	positive	positive	negative	positive	enrolled	enrolled
B020	DR Congo	Bethesda	no	Female	33	9400	positive	positive	P.f	921	positive	negative	negative	not done	not done	not done	not done	392	positive	negative	positive	positive	negative	positive	enrolled	enrolled
B022	DR Congo	Bethesda	no	Male	9	8600	negative	negative	negative		negative	negative	negative	not done	not done	not done	not done	335	negative	negative	negative	negative	negative	negative	enrolled	enrolled
B023	DR Congo	Bethesda	no	Male	28	4800	positive	positive	P.f	535	positive	positive	negative	not done	not done	not done	not done	518	positive	negative	positive	positive	negative	positive	enrolled	enrolled
B024	DR Congo	Bethesda	no	Female	1	5400	positive	positive	P.f	395	positive	negative	negative	not done	not done	not done	not done	795	positive	negative	positive	positive	negative	positive	enrolled	enrolled
B025	DR Congo	Bethesda	no	Male	42	8600	negative	negative	negative		negative	negative	negative	not done	not done	not done	not done	714	negative	negative	negative	negative	negative	negative	enrolled	enrolled
B026	DR Congo	Bethesda	no	Male	27	10200	positive	positive	P.f	1060	positive	negative	negative	not done	not done	not done	not done	674	positive	negative	positive	positive	negative	positive	enrolled	enrolled
B027	DR Congo	Bethesda	no	Female	13	7100	negative	negative	negative		negative	negative	negative	not done	not done	not done	not done	482	negative	negative	negative	negative	negative	negative	enrolled	enrolled
B028	DR Congo	Bethesda	no	Female	25	3700	negative	negative	negative		negative	negative	negative	not done	not done	not done	not done	735	negative	negative	negative	negative	negative	negative	enrolled	enrolled
B029	DR Congo	Bethesda	no	Female	25	3000	negative	negative	negative		negative	negative	negative	not done	not done	not done	not done	773	negative	negative	negative	negative	negative	negative	enrolled	enrolled
B030	DR Congo	Bethesda	no	Male	49	10200	negative	negative	negative		negative	positive	negative	not done	not done	not done	not done	796	negative	negative	negative	negative	negative	negative	enrolled	enrolled
B031	DR Congo	Bethesda	no	Male	29	5400	negative	negative	negative		negative	negative	negative	not done	not done	not done	not done	52	negative	negative	negative	negative	negative	negative	enrolled	enrolled
B032	DR Congo	Bethesda	no	Female	32	8400	negative	negative	negative		not done	negative	negative	not done	not done	not done	not done	NA	not done	not done	not done	not done	not done	not done	excluded	Sample Not Tested In Lab
B033	DR Congo	Bethesda	no	Male	25	4800	negative	negative	negative		negative	negative	negative	not done	not done	not done	not done	453	negative	negative	negative	negative	negative	negative	enrolled	enrolled
B034	DR Congo	Bethesda	no	Female	22	3200	negative	negative	negative		negative	negative	negative	not done	not done	not done	not done	549	negative	negative	negative	negative	negative	negative	enrolled	enrolled
B035	DR Congo	Bethesda	no	Male	11	4000	positive	positive	P.f	636	positive	negative	negative	not done	not done	not done	not done	921	positive	negative	positive	positive	negative	positive	enrolled	enrolled
B036	DR Congo	Bethesda	no	Female	17	8200	negative	negative	negative		not done	negative	negative	not done	not done	not done	not done	NA	not done	not done	not done	not done	not done	not done	excluded	Sample Not Tested In Lab
B037	DR Congo	Bethesda	no	Male	2	8000	positive	positive	P.f	2216	positive	negative	negative	not done	not done	not done	not done	458	positive	negative	positive	positive	negative	positive	enrolled	enrolled
B038	DR Congo	Bethesda	no	Female	20	6000	negative	negative	negative		negative	negative	negative	not done	not done	not done	not done	575	negative	negative	negative	negative	negative	negative	enrolled	enrolled
B039	DR Congo	Bethesda	no	Female	34	8200	positive	positive	P.f	11178	positive	negative	negative	not done	not done	not done	not done	369	positive	negative	positive	positive	negative	positive	enrolled	enrolled
B040	DR Congo	Bethesda	no	Male	45	14000	positive	positive	P.f	24742	not done	negative	negative	not done	not done	not done	not done	NA	not done	not done	not done	not done	not done	not done	excluded	Sample Not Tested In Lab
B041	DR Congo	Bethesda	no	Female	14	5800	negative	negative	negative		negative	negative	negative	not done	not done	not done	not done	336	negative	negative	negative	negative	negative	negative	enrolled	enrolled
B042	DR Congo	Bethesda	no	Male	51	8000	negative	negative	negative		negative	negative	negative	not done	not done	not done	not done	649	negative	negative	negative	negative	negative	negative	enrolled	enrolled
B043	DR Congo	Bethesda	no	Male	41	6000	positive	positive	P.f	3330	not done	negative	negative	not done	not done	not done	not done	NA	not done	not done	not done	not done	not done	not done	excluded	Sample Not Tested In Lab
B044	DR Congo	Bethesda	no	Female	6	5200	negative	negative	negative		negative	negative	negative	not done	not done	not done	not done	404	negative	negative	negative	negative	negative	negative	enrolled	enrolled
B045	DR Congo	Bethesda	no	Male	36	8600	positive	positive	P.f	2267	positive	negative	negative	not done	not done	not done	not done	38	positive	negative	positive	positive	negative	positive	enrolled	enrolled
B046	DR Congo	Bethesda	no	Male	6	7400	negative	negative	negative		negative	negative	negative	not done	not done	not done	not done	119	negative	negative	negative	negative	negative	negative	enrolled	enrolled
B047	DR Congo	Bethesda	no	Male	20	10000	negative	positive	P.f	456	negative	negative	negative	not done	not done	not done	not done	NA	not done	not done	not done	not done	not done	not done	Sample Not Tested In Lab	Sample Not Tested In Lab
B048	DR Congo	Bethesda	no	Female	23	3000	positive	positive	P.f	65	positive	negative	negative	not done	not done	not done	not done	412	positive	negative	positive	positive	negative	positive	enrolled	enrolled
B049	DR Congo	Bethesda	no	Female	67	4100	negative	negative	negative		negative	negative	negative	not done	not done	not done	not done	233	negative	negative	negative	negative	negative	negative	enrolled	enrolled
B050	DR Congo	Bethesda	no	Male	31	3900	negative	negative	negative		negative	negative	negative	not done	not done	not done	not done	948	negative	negative	negative	negative	negative	negative	enrolled	enrolled
B051	DR Congo	Virunga	no	Female	6	6200	positive	positive	P.f	16599	positive	negative	negative	not done	not done	not done	not done	NA	not done	not done	not done	not done	not done	not done	Sample Not Tested In Lab	Sample Not Tested In Lab
B052	DR Congo	Virunga	no	Female	24	9040	negative	negative	negative		not done	negative	negative	not done	not done	not done	not done	NA	not done	not done	not done	not done	not done	not done	excluded	Sample Not Tested In Lab
C001	DR Congo	Charité Maternelle	no	Male	40	205	negative	negative	negative		negative	negative	negative	not done	not done	not done	not done	742	negative	negative	negative	negative	negative	negative	enrolled	enrolled
C002	DR Congo	Charité Maternelle	no	Male	17	267	positive	negative	negative		negative	negative	negative	not done	not done	not done	not done	431	positive	negative	positive	positive	negative	positive	enrolled	enrolled
C003	DR Congo	Charité Maternelle	no	Male	44	548	negative	negative	negative		negative	negative	negative	not done	not done	not done	not done	341	negative	negative	negative	negative	negative	negative	enrolled	enrolled
C004	DR Congo	Charité Maternelle	no	Female	38	251	positive	negative	negative		negative	negative	negative	not done	not done	not done	not done	863	positive	negative	positive	positive	negative	positive	enrolled	enrolled
C005	DR Congo	Charité Maternelle	no	Female	45	246	positive	positive	P.f	515	positive	negative	negative	not done	not done	not done	not done	245	positive	negative	positive	positive	negative	positive	enrolled	enrolled
C006	DR Congo	Charité Maternelle	no	Male	25	567	negative	negative	negative		negative	negative	negative	not done	not done	not done	not done	651	negative	negative	negative	negative	negative	negative	enrolled	enrolled
C007	DR Congo	Charité Maternelle	no	Female	26	231	positive	positive	P.f	3816	positive	negative	negative	not done	not done	not done	not done	83	positive	negative	positive	positive	negative	positive	enrolled	enrolled
C008	DR Congo	Charité Maternelle	no	Female	16	202	positive	negative	negative		positive	negative	negative	not done	not done	not done	not done	NA	not done	not done	not done	not done	not done	not done	Sample Not Tested In Lab	Sample Not Tested In Lab
C009	DR Congo	Charité Maternelle	no	Female	63	246	negative	negative	negative		negative	negative	negative	not done	not done	not done	not done	490	negative	negative	negative	negative	negative	negative	enrolled	enrolled
C010	DR Congo	Charité Maternelle	no	Male	46	112	positive	positive	P.f	18052	positive	negative	negative	not done	not done	not done	not done	67	positive	negative	positive	positive	negative	positive	enrolled	enrolled
C011	DR Congo	Charité Maternelle	no	Male	47	100	positive	positive	P.f	4980	positive	negative	negative	not done	not done	not done	not done	NA	not done	not done	not done	not done	not done	not done	Sample Not Tested In Lab	Sample Not Tested In Lab
C012	DR Congo	Charité Maternelle	no	Female	26	125	negative	negative	negative		not done	negative	negative	not done	not done	not done	not done	NA	not done	not done	not done	not done	not done	not done	excluded	Sample Not Tested In Lab
C013	DR Congo	Charité Maternelle	no	Male	20	243	negative	negative	negative		negative	negative	negative	not done	not done	not done	not done	445	negative	negative	negative	negative	negative	negative	enrolled	enrolled
C014	DR Congo	Charité Maternelle	no	Female	50	281	positive	positive	P.f	12921	positive	negative	negative	not done	not done	not done	not done	517	positive	negative	positive	positive	negative	positive	enrolled	enrolled
C015	DR Congo	Charité Maternelle	no	Male	25	508	positive	positive	P.f	2517	positive	negative	negative	not done	not done	not done	not done	945	positive	negative	positive	positive	negative	positive	enrolled	enrolled
C016	DR Congo	Charité Maternelle	no	Male	48	500	negative	negative	negative		negative	negative	negative	not done	not done	not done	not done	198	negative	negative	negative	negative	negative	negative	enrolled	enrolled
C017	DR Congo	Charité Maternelle	no	Female	36	259	negative	negative	negative		negative	negative	negative	not done	not done	not done	not done	NA	not done	not done	not done	not done	not done	not done	Sample Not Tested In Lab	Sample Not Tested In Lab
C018	DR Congo	Charité Maternelle	no	Male	20	241	negative	negative	negative		negative	negative	negative	not done	not done	not done	not done	617	negative	negative	negative	negative	negative	negative	enrolled	enrolled
C019	DR Congo	Charité Maternelle	no	Female	25	4600	negative	negative	negative		negative	negative	negative	not done	not done	not done	not done	462	negative	negative	negative	negative	negative	negative	enrolled	enrolled
C020	DR Congo	Charité Maternelle	no	Male	22	7450	positive	negative	negative		negative	negative	negative	not done	not done	not done	not done	108	positive	negative	positive	positive	negative	positive	enrolled	enrolled
C021	DR Congo	Charité Maternelle	no	Male	8	6200	positive	negative	negative		positive	negative	negative	not done	not done	not done	not done	NA	not done	not done	not done	not done	not done	not done	Sample Not Tested In Lab	Sample Not Tested In Lab
C022	DR Congo	Charité Maternelle	no	Male	48	7600	positive	positive	P.f	695	positive	negative	negative	not done	not done	not done	not done	186	positive	negative	positive	positive	negative	positive	enrolled	enrolled
C023	DR Congo	Charité Maternelle	no	Male	30	6700	negative	negative	negative		positive	negative	negative	not done	not done	not done	not done	NA	not done	not done	not done	not done	not done	not done	Sample Not Tested In Lab	Sample Not Tested In Lab
C024	DR Congo	Charité Maternelle	no	Female	40	7200	negative	negative	negative		negative	negative	negative	not done	not done	not done	not done	31	negative	negative	negative	negative	negative	negative	enrolled	enrolled
C025	DR Congo	Charité Maternelle	no	Male	30	7200	positive	negative	negative		negative	negative	negative	not done	not done	not done	not done	963	positive	negative	positive	positive	negative	positive	enrolled	enrolled
C026	DR Congo	Charité Maternelle	no	Male	2	6600	positive	negative	negative		positive	negative	negative	not done	not done	not done	not done	NA	not done	not done	not done	not done	not done	not done	Sample Not Tested In Lab	Sample Not Tested In Lab
C027	DR Congo	Charité Maternelle	no	Male	40	4700	negative	negative	negative		not done	negative	negative	not done	not done	not done	not done	NA	not done	not done	not done	not done	not done	not done	excluded	Sample Not Tested In Lab
C028	DR Congo	Charité Maternelle	no	Male	75	6300	negative	negative	negative		negative	negative	negative	not done	not done	not done	not done	741	negative	negative	negative	negative	negative	negative	enrolled	enrolled
C029	DR Congo	Charité Maternelle	no	Female	22	6600	positive	positive	P.f	3494	positive	negative	negative	not done	not done	not done	not done	150	positive	negative	positive	positive	negative	positive	enrolled	enrolled
C030	DR Congo	Charité Maternelle	no	Male	27	7200	negative	negative	negative		negative	negative	negative	not done	not done	not done	not done	506	negative	negative	negative	negative	negative	negative	enrolled	enrolled
C031	DR Congo	Charité Maternelle	no	Female	13	6300	positive	positive	P.f	119	positive	negative	negative	not done	not done	not done	not done	988	positive	negative	positive	positive	negative	positive	enrolled	enrolled
C032	DR Congo	Charité Maternelle	no	Male	18	7600	negative	negative	negative		negative	negative	negative	not done	not done	not done	not done	461	negative	negative	negative	negative	negative	negative	enrolled	enrolled
C033	DR Congo	Charité Maternelle	no	Female	5	12100	positive	positive	P.f	119	positive	negative	negative	not done	not done	not done	not done	964	positive	negative	positive	positive	negative	positive	enrolled	enrolled
CO34	DR Congo	Charité Maternelle	no	Female	24	4700	negative	negative	negative		negative	negative	negative	not done	not done	not done	not done	281	negative	negative	negative	negative	negative	negative	enrolled	enrolled
C035	DR Congo	Charité Maternelle	no	Female	1	15700	positive	positive	P.f	6280	positive	negative	negative	not done	not done	not done	not done	444	positive	negative	positive	positive	negative	positive	enrolled	enrolled
C036	DR Congo	Charité Maternelle	no	Male	43	6800	negative	negative	negative		positive	negative	negative	not done	not done	not done	not done	NA	not done	not done	not done	not done	not done	not done	Sample Not Tested In Lab	Sample Not Tested In Lab
C037	DR Congo	Charité Maternelle	no	Male	70	4800	negative	negative	negative		positive	negative	negative	not done	not done	not done	not done	618	positive	negative	positive	positive	negative	positive	discordant RTs	enrolled
C038	DR Congo	Charité Maternelle	no	Female	2	11900	positive	positive	P.f	2280	positive	negative	negative	not done	not done	not done	not done	592	positive	negative	positive	positive	negative	positive	enrolled	enrolled
C039	DR Congo	Charité Maternelle	no	Female	30	7300	negative	negative	negative		negative	negative	negative	not done	not done	not done	not done	550	negative	negative	negative	negative	negative	negative	enrolled	enrolled
C040	DR Congo	Charité Maternelle	no	Male	30	6700	negative	negative	negative		negative	negative	negative	not done	not done	not done	not done	187	negative	negative	negative	negative	negative	negative	enrolled	enrolled
C041	DR Congo	Charité Maternelle	no	Male	20	6700	negative	positive	P.f	79	positive	negative	negative	not done	not done	not done	not done	104	positive	negative	positive	positive	negative	positive	enrolled	enrolled
C042	DR Congo	Charité Maternelle	no	Male	23	7200	negative	negative	negative		negative	negative	negative	not done	not done	not done	not done	822	negative	negative	negative	negative	negative	negative	enrolled	enrolled
C043	DR Congo	Charité Maternelle	no	Female	1	6000	positive	negative	negative		not done	negative	negative	not done	not done	not done	not done	NA	not done	not done	not done	not done	not done	not done	excluded	Sample Not Tested In Lab
C044	DR Congo	Charité Maternelle	no	Female	40	8000	positive	positive	P.f	161	positive	negative	negative	not done	not done	not done	not done	567	positive	negative	positive	positive	negative	positive	enrolled	enrolled
C045	DR Congo	Charité Maternelle	no	Male	16	6400	positive	negative	negative		not done	negative	negative	not done	not done	not done	not done	NA	not done	not done	not done	not done	not done	not done	excluded	Sample Not Tested In Lab
C046	DR Congo	Charité Maternelle	no	Male	37	8000	positive	positive	P.f	161	positive	not done	not done	not done	not done	not done	not done	70	positive	negative	positive	positive	negative	positive	enrolled	no participant
C047	DR Congo	Charité Maternelle	no	Female	3	8000	positive	positive	P.f	161	positive	negative	negative	not done	not done	not done	not done	695	positive	negative	positive	positive	negative	positive	enrolled	enrolled
C048	DR Congo	Charité Maternelle	no	Female	13	6400	negative	negative	negative		not done	negative	negative	not done	not done	not done	not done	NA	not done	not done	not done	not done	not done	not done	excluded	Sample Not Tested In Lab
C049	DR Congo	Charité Maternelle	no	Female	35	8000	positive	positive	P.f	161	negative	negative	negative	not done	not done	not done	not done	625	negative	negative	negative	negative	negative	negative	discordant RTs	enrolled
C050	DR Congo	Charité Maternelle	no	Male	4	8000	positive	positive	P.f	161	positive	negative	negative	not done	not done	not done	not done	749	positive	negative	positive	positive	negative	positive	enrolled	enrolled
C051	DR Congo	Charité Maternelle	no	Female	42	6400	negative	negative	negative		negative	negative	negative	not done	not done	not done	not done	403	negative	negative	negative	negative	negative	negative	enrolled	enrolled
C052	DR Congo	Charité Maternelle	no	Male	12	8000	positive	positive	P.f	161	positive	negative	negative	not done	not done	not done	not done	439	positive	negative	positive	positive	negative	positive	enrolled	enrolled
C053	DR Congo	Charité Maternelle	no	Male	53	8000	positive	positive	P.f	161	not done	negative	negative	not done	not done	not done	not done	NA	not done	not done	not done	not done	not done	not done	excluded	Sample Not Tested In Lab
C054	DR Congo	Charité Maternelle	no	Female	39	8000	negative	negative	negative		positive	negative	negative	not done	not done	not done	not done	NA	not done	not done	not done	not done	not done	not done	Sample Not Tested In Lab	Sample Not Tested In Lab
C055	DR Congo	Charité Maternelle	no	Female	25	8000	negative	negative	negative		negative	negative	negative	not done	not done	not done	not done	994	negative	negative	negative	negative	negative	negative	enrolled	enrolled
C056	DR Congo	Charité Maternelle	no	Female	2	10500	positive	negative	negative		not done	negative	negative	not done	not done	not done	not done	NA	not done	not done	not done	not done	not done	not done	excluded	Sample Not Tested In Lab
C057	DR Congo	Charité Maternelle	no	Male	42	7500	negative	negative	negative		negative	negative	negative	not done	not done	not done	not done	364	negative	negative	negative	negative	negative	negative	enrolled	enrolled
C058	DR Congo	Charité Maternelle	no	Female	9	9600	positive	negative	negative		not done	negative	negative	not done	not done	not done	not done	NA	not done	not done	not done	not done	not done	not done	excluded	Sample Not Tested In Lab
C059	DR Congo	Charité Maternelle	no	Female	35	3600	negative	negative	negative		negative	negative	negative	not done	not done	not done	not done	821	negative	negative	negative	negative	negative	negative	enrolled	enrolled
C060	DR Congo	Charité Maternelle	no	Male	3	10800	positive	negative	negative		not done	negative	negative	not done	not done	not done	not done	NA	not done	not done	not done	not done	not done	not done	excluded	Sample Not Tested In Lab
C061	DR Congo	Charité Maternelle	no	Female	37	2750	negative	negative	negative		negative	negative	negative	not done	not done	not done	not done	99	negative	positive	negative	negative	positive	negative	enrolled	enrolled
C062	DR Congo	Charité Maternelle	no	Female	1	4900	positive	negative	negative		not done	negative	negative	not done	not done	not done	not done	NA	not done	not done	not done	not done	not done	not done	excluded	Sample Not Tested In Lab
C063	DR Congo	Charité Maternelle	no	Female	52	4500	negative	negative	negative		negative	positive	positive	not done	not done	not done	not done	87	negative	positive	negative	negative	positive	negative	enrolled	enrolled
C064	DR Congo	Charité Maternelle	no	Female	20	5650	negative	negative	negative		negative	negative	negative	not done	not done	not done	not done	630	negative	negative	negative	negative	negative	negative	enrolled	enrolled
C065	DR Congo	Charité Maternelle	no	Male	8	5800	positive	negative	negative		not done	negative	negative	not done	not done	not done	not done	NA	not done	not done	not done	not done	not done	not done	excluded	Sample Not Tested In Lab
C066	DR Congo	Charité Maternelle	no	Male	13	4150	positive	positive	P.f	1605	positive	negative	negative	not done	not done	not done	not done	622	negative	negative	negative	negative	negative	negative	enrolled	enrolled
C067	DR Congo	Charité Maternelle	no	Male	4	6150	positive	negative	negative		not done	negative	negative	not done	not done	not done	not done	NA	not done	not done	not done	not done	not done	not done	excluded	Sample Not Tested In Lab
C068	DR Congo	Charité Maternelle	no	Female	6	6500	positive	positive	non-P.f	413	positive	negative	negative	not done	not done	not done	not done	873	positive	negative	positive	positive	negative	positive	discordant RTs	enrolled
C069	DR Congo	Charité Maternelle	no	Female	2	4350	positive	negative	negative		not done	negative	negative	not done	not done	not done	not done	NA	not done	not done	not done	not done	not done	not done	excluded	Sample Not Tested In Lab
C070	DR Congo	Charité Maternelle	no	Male	5	6850	positive	positive	P.f	489	negative	negative	negative	not done	not done	not done	not done	NA	not done	not done	not done	not done	not done	not done	Sample Not Tested In Lab	Sample Not Tested In Lab
C071	DR Congo	Charité Maternelle	no	Male	6	5500	positive	negative	negative		not done	negative	negative	not done	not done	not done	not done	NA	not done	not done	not done	not done	not done	not done	excluded	Sample Not Tested In Lab
C072	DR Congo	Charité Maternelle	no	Male	10	4100	positive	positive	P.f	9755	positive	negative	negative	not done	not done	not done	not done	642	positive	negative	positive	positive	negative	positive	enrolled	enrolled
C073	DR Congo	Charité Maternelle	no	Male	6	5350	positive	negative	negative		not done	negative	negative	not done	not done	not done	not done	NA	not done	not done	not done	not done	not done	not done	excluded	Sample Not Tested In Lab
C074	DR Congo	Charité Maternelle	no	Male	6	4750	positive	positive	P.f	73935	positive	negative	negative	not done	not done	not done	not done	859	positive	negative	positive	positive	negative	positive	enrolled	enrolled
C075	DR Congo	Charité Maternelle	no	Male	3	4800	positive	positive	P.f	290766	positive	negative	negative	not done	not done	not done	not done	503	positive	negative	positive	positive	negative	positive	enrolled	enrolled
C076	DR Congo	Charité Maternelle	no	Male	4	5050	positive	negative	negative		not done	negative	negative	not done	not done	not done	not done	NA	not done	not done	not done	not done	not done	not done	excluded	Sample Not Tested In Lab
C077	DR Congo	Charité Maternelle	no	Male	1	6250	positive	positive	P.f	47000	positive	negative	negative	not done	not done	not done	not done	946	positive	negative	positive	positive	negative	positive	enrolled	enrolled
C078	DR Congo	Charité Maternelle	no	Male	1	3400	positive	positive	P.f	6060	positive	negative	negative	not done	not done	not done	not done	778	positive	negative	positive	positive	negative	positive	enrolled	enrolled
C079	DR Congo	Charité Maternelle	no	Female	35	5450	positive	negative	negative		not done	negative	negative	not done	not done	not done	not done	NA	not done	not done	not done	not done	not done	not done	excluded	Sample Not Tested In Lab
C080	DR Congo	Charité Maternelle	no	Female	5	2800	positive	positive	P.f	6060	positive	negative	negative	not done	not done	not done	not done	391	positive	negative	positive	positive	negative	positive	enrolled	enrolled
C081	DR Congo	Charité Maternelle	no	Female	4	2550	positive	negative	negative		not done	negative	negative	not done	not done	not done	not done	NA	not done	not done	not done	not done	not done	not done	excluded	Sample Not Tested In Lab
C082	DR Congo	Charité Maternelle	no	Male	1	17050	positive	negative	negative		not done	negative	negative	not done	not done	not done	not done	NA	not done	not done	not done	not done	not done	not done	excluded	Sample Not Tested In Lab
C083	DR Congo	Charité Maternelle	no	Male	4	2550	positive	positive	P.f	278	not done	positive	positive	not done	not done	not done	not done	NA	not done	not done	not done	not done	not done	not done	excluded	Sample Not Tested In Lab
C084	DR Congo	Charité Maternelle	no	Female	9	6200	positive	positive	P.f	383	positive	negative	negative	not done	not done	not done	not done	157	positive	negative	positive	positive	negative	positive	enrolled	enrolled
C085	DR Congo	Charité Maternelle	no	Male	6	2700	positive	positive	P.f	216	positive	negative	negative	not done	not done	not done	not done	NA	not done	not done	not done	not done	not done	not done	Sample Not Tested In Lab	Sample Not Tested In Lab
C086	DR Congo	Charité Maternelle	no	Male	4	6450	positive	negative	negative		not done	negative	negative	not done	not done	not done	not done	NA	not done	not done	not done	not done	not done	not done	excluded	Sample Not Tested In Lab
C087	DR Congo	Charité Maternelle	no	Female	7	3050	positive	negative	negative		not done	negative	negative	not done	not done	not done	not done	NA	not done	not done	not done	not done	not done	not done	excluded	Sample Not Tested In Lab
C088	DR Congo	Charité Maternelle	no	Male	1	6200	positive	negative	negative		not done	negative	negative	not done	not done	not done	not done	NA	not done	not done	not done	not done	not done	not done	excluded	Sample Not Tested In Lab
C089	DR Congo	Charité Maternelle	no	Female	32	3200	positive	negative	negative		not done	negative	negative	not done	not done	not done	not done	NA	not done	not done	not done	not done	not done	not done	excluded	Sample Not Tested In Lab
C090	DR Congo	Charité Maternelle	no	Male	8	4550	negative	positive	P.f	7249	not done	negative	negative	not done	not done	not done	not done	NA	not done	not done	not done	not done	not done	not done	excluded	Sample Not Tested In Lab
C091	DR Congo	Charité Maternelle	no	Female	8	7400	positive	negative	negative		not done	positive	positive	not done	not done	not done	not done	NA	not done	not done	not done	not done	not done	not done	excluded	Sample Not Tested In Lab
C092	DR Congo	Charité Maternelle	no	Male	4	5750	positive	negative	negative		not done	negative	negative	not done	not done	not done	not done	NA	not done	not done	not done	not done	not done	not done	excluded	Sample Not Tested In Lab
C093	DR Congo	Charité Maternelle	no	Male	32	4800	positive	negative	negative		not done	negative	negative	not done	not done	not done	not done	NA	not done	not done	not done	not done	not done	not done	excluded	Sample Not Tested In Lab
C094	DR Congo	Charité Maternelle	no	Female	12	5300	positive	positive	P.f	21912	not done	negative	negative	not done	not done	not done	not done	NA	not done	not done	not done	not done	not done	not done	excluded	Sample Not Tested In Lab
C095	DR Congo	Charité Maternelle	no	Female	7	4950	positive	negative	negative		not done	negative	negative	not done	not done	not done	not done	NA	not done	not done	not done	not done	not done	not done	excluded	Sample Not Tested In Lab
C096	DR Congo	Charité Maternelle	no	Male	5	2600	positive	negative	negative		not done	negative	negative	not done	not done	not done	not done	NA	not done	not done	not done	not done	not done	not done	excluded	Sample Not Tested In Lab
C097	DR Congo	Charité Maternelle	no	Female	29	4250	negative	negative	negative		not done	negative	negative	not done	not done	not done	not done	NA	not done	not done	not done	not done	not done	not done	excluded	Sample Not Tested In Lab
C098	DR Congo	Charité Maternelle	no	Male	50	2150	negative	negative	negative		positive	negative	negative	not done	not done	not done	not done	NA	not done	not done	not done	not done	not done	not done	Sample Not Tested In Lab	Sample Not Tested In Lab
C099	DR Congo	Charité Maternelle	no	Female	26	5300	positive	positive	P.f	1007	not done	negative	negative	not done	not done	not done	not done	NA	not done	not done	not done	not done	not done	not done	excluded	Sample Not Tested In Lab
C100	DR Congo	Charité Maternelle	no	Male	2	6250	positive	positive	P.f	5981	not done	negative	negative	not done	not done	not done	not done	NA	not done	not done	not done	not done	not done	not done	excluded	Sample Not Tested In Lab
C101	DR Congo	Charité Maternelle	no	Female	58	4500	positive	negative	negative		not done	negative	negative	not done	not done	not done	not done	NA	not done	not done	not done	not done	not done	not done	excluded	Sample Not Tested In Lab
C102	DR Congo	Charité Maternelle	no	Female	8	9500	positive	positive	P.f	6000	not done	negative	negative	not done	not done	not done	not done	NA	not done	not done	not done	not done	not done	not done	excluded	Sample Not Tested In Lab
C103	DR Congo	Charité Maternelle	no	Female	19	4700	positive	positive	non-P.f	351	not done	negative	negative	not done	not done	not done	not done	NA	not done	not done	not done	not done	not done	not done	excluded	Sample Not Tested In Lab
C104	DR Congo	Charité Maternelle	no	Female	6	5900	positive	negative	negative		not done	positive	negative	not done	not done	not done	not done	NA	not done	not done	not done	not done	not done	not done	excluded	Sample Not Tested In Lab
C105	DR Congo	Charité Maternelle	no	Male	17	4250	negative	positive	P.f	92	positive	negative	negative	not done	not done	not done	not done	NA	not done	not done	not done	not done	not done	not done	Sample Not Tested In Lab	Sample Not Tested In Lab
C106	DR Congo	Charité Maternelle	no	Female	50	4800	negative	negative	negative		negative	positive	negative	not done	not done	not done	not done	939	negative	negative	negative	negative	negative	negative	enrolled	enrolled
C107	DR Congo	Charité Maternelle	no	Female	55	4550	negative	negative	negative		negative	negative	negative	not done	not done	not done	not done	620	negative	negative	negative	negative	negative	negative	enrolled	enrolled
C108	DR Congo	Charité Maternelle	no	Female	35	3050	negative	negative	negative		negative	negative	negative	not done	not done	not done	not done	387	negative	negative	negative	negative	negative	negative	enrolled	enrolled
C109	DR Congo	Charité Maternelle	no	Female	18	8650	positive	negative	negative		not done	negative	negative	not done	not done	not done	not done	NA	not done	not done	not done	not done	not done	not done	excluded	Sample Not Tested In Lab
C110	DR Congo	Charité Maternelle	no	Female	20	4600	positive	negative	negative		not done	negative	negative	not done	not done	not done	not done	NA	not done	not done	not done	not done	not done	not done	excluded	Sample Not Tested In Lab
C111	DR Congo	Charité Maternelle	no	Male	28	4600	negative	negative	negative		positive	negative	negative	not done	not done	not done	not done	NA	not done	not done	not done	not done	not done	not done	Sample Not Tested In Lab	Sample Not Tested In Lab
C112	DR Congo	Charité Maternelle	no	Female	17	4850	positive	negative	negative		not done	negative	positive	not done	not done	not done	not done	NA	not done	not done	not done	not done	not done	not done	excluded	Sample Not Tested In Lab
C113	DR Congo	Charité Maternelle	no	Male	18	5600	positive	negative	negative		not done	positive	negative	not done	not done	not done	not done	NA	not done	not done	not done	not done	not done	not done	excluded	Sample Not Tested In Lab
C114	DR Congo	Charité Maternelle	no	Female	12	4250	positive	positive	P.f	602	not done	negative	negative	not done	not done	not done	not done	NA	not done	not done	not done	not done	not done	not done	excluded	Sample Not Tested In Lab
C115	DR Congo	Charité Maternelle	no	Female	32	4250	positive	negative	negative		not done	negative	negative	not done	not done	not done	not done	NA	not done	not done	not done	not done	not done	not done	excluded	Sample Not Tested In Lab
C116	DR Congo	Charité Maternelle	no	Female	4	4100	positive	negative	negative		not done	negative	negative	not done	not done	not done	not done	NA	not done	not done	not done	not done	not done	not done	excluded	Sample Not Tested In Lab
C117	DR Congo	Charité Maternelle	no	Male	68	4350	positive	negative	negative		not done	negative	negative	not done	not done	not done	not done	NA	not done	not done	not done	not done	not done	not done	excluded	Sample Not Tested In Lab
C118	DR Congo	Charité Maternelle	no	Female	7	6600	positive	negative	negative		not done	negative	negative	not done	not done	not done	not done	NA	not done	not done	not done	not done	not done	not done	excluded	Sample Not Tested In Lab
C119	DR Congo	Charité Maternelle	no	Female	23	4400	positive	positive	P.f	660	not done	negative	negative	not done	not done	not done	not done	NA	not done	not done	not done	not done	not done	not done	excluded	Sample Not Tested In Lab
C120	DR Congo	Charité Maternelle	no	Female	2	9300	positive	negative	negative		not done	negative	negative	not done	not done	not done	not done	NA	not done	not done	not done	not done	not done	not done	excluded	Sample Not Tested In Lab
C121	DR Congo	Charité Maternelle	no	Male	3	6500	positive	negative	negative		not done	negative	negative	not done	not done	not done	not done	NA	not done	not done	not done	not done	not done	not done	excluded	Sample Not Tested In Lab
C122	DR Congo	Charité Maternelle	no	Female	32	4700	negative	negative	negative		negative	negative	negative	not done	not done	not done	not done	896	negative	negative	negative	negative	negative	negative	enrolled	enrolled
C123	DR Congo	Charité Maternelle	no	Female	4	12300	negative	negative	negative		negative	negative	negative	not done	not done	not done	not done	700	negative	negative	negative	negative	negative	negative	enrolled	enrolled
C124	DR Congo	Charité Maternelle	no	Male	14	6400	negative	positive	P.f	20272	positive	positive	negative	not done	not done	not done	not done	NA	not done	not done	not done	not done	not done	not done	Sample Not Tested In Lab	Sample Not Tested In Lab
C125	DR Congo	Charité Maternelle	no	Male	55	2850	negative	negative	negative		negative	negative	negative	not done	not done	not done	not done	107	negative	negative	negative	negative	negative	negative	enrolled	enrolled
C126	DR Congo	Charité Maternelle	no	Male	1	16350	positive	positive	P.f	47006	not done	negative	negative	not done	not done	not done	not done	NA	not done	not done	not done	not done	not done	not done	excluded	Sample Not Tested In Lab
C127	DR Congo	Charité Maternelle	no	Female	26	4000	negative	negative	negative		negative	negative	negative	not done	not done	not done	not done	385	negative	negative	negative	negative	negative	negative	enrolled	enrolled
C128	DR Congo	Charité Maternelle	no	Female	45	6550	negative	negative	negative		positive	negative	negative	not done	not done	not done	not done	NA	not done	not done	not done	not done	not done	not done	Sample Not Tested In Lab	Sample Not Tested In Lab
C129	DR Congo	Charité Maternelle	no	Female	40	6800	negative	negative	negative		negative	negative	negative	not done	not done	not done	not done	694	negative	negative	negative	negative	negative	negative	enrolled	enrolled
C130	DR Congo	Charité Maternelle	no	Female	5	5450	negative	negative	negative		negative	negative	negative	not done	not done	not done	not done	156	negative	negative	negative	negative	negative	negative	enrolled	enrolled
C131	DR Congo	Charité Maternelle	no	Male	36	4500	positive	negative	negative		not done	negative	negative	not done	not done	not done	not done	NA	not done	not done	not done	not done	not done	not done	excluded	Sample Not Tested In Lab
C132	DR Congo	Charité Maternelle	no	Female	10	5200	positive	negative	negative		not done	negative	negative	not done	not done	not done	not done	NA	not done	not done	not done	not done	not done	not done	excluded	Sample Not Tested In Lab
C133	DR Congo	Charité Maternelle	no	Male	4	7800	positive	negative	negative		not done	negative	positive	not done	not done	not done	not done	NA	not done	not done	not done	not done	not done	not done	excluded	Sample Not Tested In Lab
C134	DR Congo	Charité Maternelle	no	Female	48	6450	negative	negative	negative		negative	negative	negative	not done	not done	not done	not done	652	negative	negative	negative	negative	negative	negative	enrolled	enrolled
C135	DR Congo	Charité Maternelle	no	Female	20	11350	negative	negative	negative		negative	negative	negative	not done	not done	not done	not done	498	negative	negative	negative	negative	negative	negative	enrolled	enrolled
C136	DR Congo	Charité Maternelle	no	Male	39	6250	negative	negative	negative		negative	negative	negative	not done	not done	not done	not done	886	negative	negative	negative	negative	negative	negative	enrolled	enrolled
C137	DR Congo	Charité Maternelle	no	Male	2	5350	positive	positive	P.f	63	not done	negative	negative	not done	not done	not done	not done	NA	not done	not done	not done	not done	not done	not done	excluded	Sample Not Tested In Lab
C138	DR Congo	Charité Maternelle	no	Female	65	17600	negative	negative	negative		negative	negative	negative	not done	not done	not done	not done	263	negative	negative	negative	negative	negative	negative	enrolled	enrolled
C139	DR Congo	Charité Maternelle	no	Female	50	8500	negative	positive	P.f	201	not done	negative	negative	not done	not done	not done	not done	NA	not done	not done	not done	not done	not done	not done	excluded	Sample Not Tested In Lab
C140	DR Congo	Charité Maternelle	no	Male	1	10500	negative	negative	negative		negative	negative	negative	not done	not done	not done	not done	806	negative	negative	negative	negative	negative	negative	enrolled	enrolled
C141	DR Congo	Charité Maternelle	no	Male	10	7050	positive	positive	P.f	55712	not done	negative	negative	not done	not done	not done	not done	NA	not done	not done	not done	not done	not done	not done	excluded	Sample Not Tested In Lab
C142	DR Congo	Charité Maternelle	no	Female	8	8900	positive	positive	P.f	287	not done	negative	negative	not done	not done	not done	not done	NA	not done	not done	not done	not done	not done	not done	excluded	Sample Not Tested In Lab
C143	DR Congo	Charité Maternelle	no	Female	1	8750	negative	negative	negative		negative	negative	negative	not done	not done	not done	not done	947	negative	negative	negative	negative	negative	negative	enrolled	enrolled
C144	DR Congo	Charité Maternelle	no	Female	52	6750	negative	negative	negative		negative	negative	negative	not done	not done	not done	not done	459	negative	negative	negative	negative	negative	negative	enrolled	enrolled
C145	DR Congo	Charité Maternelle	no	Female	50	5550	negative	negative	negative		negative	negative	negative	not done	not done	not done	not done	556	negative	negative	negative	negative	negative	negative	enrolled	enrolled
C146	DR Congo	Charité Maternelle	no	Female	8	5950	negative	negative	negative		not done	negative	negative	not done	not done	not done	not done	NA	not done	not done	not done	not done	not done	not done	excluded	Sample Not Tested In Lab
C147	DR Congo	Charité Maternelle	no	Female	5	4850	negative	negative	negative		negative	negative	negative	not done	not done	not done	not done	274	negative	negative	negative	negative	negative	negative	enrolled	enrolled
C148	DR Congo	Charité Maternelle	no	Female	3	7450	negative	negative	negative		negative	negative	negative	not done	not done	not done	not done	492	negative	negative	negative	negative	negative	negative	enrolled	enrolled
C149	DR Congo	Charité Maternelle	no	Male	33	10950	negative	negative	negative		negative	negative	negative	not done	not done	not done	not done	378	negative	negative	negative	negative	negative	negative	enrolled	enrolled
C150	DR Congo	Charité Maternelle	no	Female	4	11450	positive	positive	P.f	153374	not done	negative	negative	not done	not done	not done	not done	NA	not done	not done	not done	not done	not done	not done	excluded	Sample Not Tested In Lab
C151	DR Congo	Charité Maternelle	no	Female	9	4950	positive	negative	negative		not done	negative	negative	not done	not done	not done	not done	NA	not done	not done	not done	not done	not done	not done	excluded	Sample Not Tested In Lab
C152	DR Congo	Charité Maternelle	no	Female	38	3850	negative	negative	negative		not done	negative	negative	not done	not done	not done	not done	NA	not done	not done	not done	not done	not done	not done	excluded	Sample Not Tested In Lab
C153	DR Congo	Charité Maternelle	no	Female	40	6800	negative	negative	negative		not done	negative	negative	not done	not done	not done	not done	NA	not done	not done	not done	not done	not done	not done	excluded	Sample Not Tested In Lab
C154	DR Congo	Charité Maternelle	no	Female	21	5200	negative	negative	negative		not done	negative	negative	not done	not done	not done	not done	NA	not done	not done	not done	not done	not done	not done	excluded	Sample Not Tested In Lab
C155	DR Congo	Charité Maternelle	no	Female	3	5350	positive	positive	P.f	4658	not done	negative	negative	not done	not done	not done	not done	NA	not done	not done	not done	not done	not done	not done	excluded	Sample Not Tested In Lab
C156	DR Congo	Charité Maternelle	no	Female	3	3600	negative	negative	negative		not done	negative	negative	not done	not done	not done	not done	NA	not done	not done	not done	not done	not done	not done	excluded	Sample Not Tested In Lab
C157	DR Congo	Charité Maternelle	no	Male	2	8450	negative	negative	negative		not done	negative	negative	not done	not done	not done	not done	NA	not done	not done	not done	not done	not done	not done	excluded	Sample Not Tested In Lab
C158	DR Congo	Charité Maternelle	no	Female	32	3700	negative	negative	negative		not done	negative	negative	not done	not done	not done	not done	NA	not done	not done	not done	not done	not done	not done	excluded	Sample Not Tested In Lab
C159	DR Congo	Charité Maternelle	no	Female	12	8200	negative	negative	negative		not done	negative	negative	not done	not done	not done	not done	NA	not done	not done	not done	not done	not done	not done	excluded	Sample Not Tested In Lab
C160	DR Congo	Charité Maternelle	no	Male	10	4500	positive	negative	negative		not done	negative	negative	not done	not done	not done	not done	NA	not done	not done	not done	not done	not done	not done	excluded	Sample Not Tested In Lab
C161	DR Congo	Charité Maternelle	no	Female	43	4500	positive	negative	negative		not done	negative	negative	not done	not done	not done	not done	NA	not done	not done	not done	not done	not done	not done	excluded	Sample Not Tested In Lab
C162	DR Congo	Charité Maternelle	no	Female	40	4650	negative	negative	negative		not done	negative	negative	not done	not done	not done	not done	NA	not done	not done	not done	not done	not done	not done	excluded	Sample Not Tested In Lab
C163	DR Congo	Charité Maternelle	no	Female	21	7350	negative	negative	negative		not done	negative	negative	not done	not done	not done	not done	NA	not done	not done	not done	not done	not done	not done	excluded	Sample Not Tested In Lab
C164	DR Congo	Charité Maternelle	no	Male	3	6650	negative	negative	negative		not done	negative	negative	not done	not done	not done	not done	NA	not done	not done	not done	not done	not done	not done	excluded	Sample Not Tested In Lab
C165	DR Congo	Charité Maternelle	no	Male	40	5250	negative	negative	negative		not done	negative	negative	not done	not done	not done	not done	NA	not done	not done	not done	not done	not done	not done	excluded	Sample Not Tested In Lab
C166	DR Congo	Charité Maternelle	no	Male	7	5500	positive	negative	negative		not done	negative	negative	not done	not done	not done	not done	NA	not done	not done	not done	not done	not done	not done	excluded	Sample Not Tested In Lab
C167	DR Congo	Charité Maternelle	no	Female	23	9400	negative	negative	negative		not done	negative	negative	not done	not done	not done	not done	NA	not done	not done	not done	not done	not done	not done	excluded	Sample Not Tested In Lab
C168	DR Congo	Charité Maternelle	no	Male	4	8150	negative	negative	negative		not done	negative	negative	not done	not done	not done	not done	NA	not done	not done	not done	not done	not done	not done	excluded	Sample Not Tested In Lab
C169	DR Congo	Charité Maternelle	no	Male	13	4000	positive	negative	negative		not done	negative	negative	not done	not done	not done	not done	NA	not done	not done	not done	not done	not done	not done	excluded	Sample Not Tested In Lab
C170	DR Congo	Charité Maternelle	no	Male	2	12950	negative	negative	negative		not done	negative	negative	not done	not done	not done	not done	NA	not done	not done	not done	not done	not done	not done	excluded	Sample Not Tested In Lab
C171	DR Congo	Charité Maternelle	no	Male	25	3650	negative	negative	negative		not done	negative	negative	not done	not done	not done	not done	NA	not done	not done	not done	not done	not done	not done	excluded	Sample Not Tested In Lab
C172	DR Congo	Charité Maternelle	no	Female	45	5000	negative	negative	negative		not done	negative	negative	not done	not done	not done	not done	NA	not done	not done	not done	not done	not done	not done	excluded	Sample Not Tested In Lab
C173	DR Congo	Charité Maternelle	no	Female	12	4700	negative	negative	negative		not done	negative	negative	not done	not done	not done	not done	NA	not done	not done	not done	not done	not done	not done	excluded	Sample Not Tested In Lab
C174	DR Congo	Charité Maternelle	no	Female	27	4950	positive	negative	negative		not done	negative	negative	not done	not done	not done	not done	NA	not done	not done	not done	not done	not done	not done	excluded	Sample Not Tested In Lab
C175	DR Congo	Charité Maternelle	no	Female	29	4500	negative	negative	negative		not done	negative	negative	not done	not done	not done	not done	NA	not done	not done	not done	not done	not done	not done	excluded	Sample Not Tested In Lab
C176	DR Congo	Charité Maternelle	no	Male	3	6950	positive	positive	P.f	136491	not done	negative	negative	not done	not done	not done	not done	NA	not done	not done	not done	not done	not done	not done	excluded	Sample Not Tested In Lab
C177	DR Congo	Charité Maternelle	no	Male	18	6350	negative	negative	negative		not done	negative	negative	not done	not done	not done	not done	NA	not done	not done	not done	not done	not done	not done	excluded	Sample Not Tested In Lab
C178	DR Congo	Charité Maternelle	no	Female	26	5300	positive	negative	negative		not done	negative	negative	not done	not done	not done	not done	NA	not done	not done	not done	not done	not done	not done	excluded	Sample Not Tested In Lab
C179	DR Congo	Charité Maternelle	no	Male	17	5000	positive	positive	P.f	3918	not done	negative	negative	not done	not done	not done	not done	NA	not done	not done	not done	not done	not done	not done	excluded	Sample Not Tested In Lab
C180	DR Congo	Charité Maternelle	no	Female	3	7050	positive	negative	negative		not done	negative	negative	not done	not done	not done	not done	NA	not done	not done	not done	not done	not done	not done	excluded	Sample Not Tested In Lab
C181	DR Congo	Charité Maternelle	no	Female	3	6100	positive	negative	negative		not done	negative	negative	not done	not done	not done	not done	NA	not done	not done	not done	not done	not done	not done	excluded	Sample Not Tested In Lab
C182	DR Congo	Charité Maternelle	no	Female	30	5250	negative	negative	negative		not done	negative	negative	not done	not done	not done	not done	NA	not done	not done	not done	not done	not done	not done	excluded	Sample Not Tested In Lab
C183	DR Congo	Charité Maternelle	no	Male	43	4150	negative	negative	negative		not done	negative	negative	not done	not done	not done	not done	NA	not done	not done	not done	not done	not done	not done	excluded	Sample Not Tested In Lab
C184	DR Congo	Charité Maternelle	no	Male	10	4300	positive	positive	P.f	19084	not done	negative	negative	not done	not done	not done	not done	NA	not done	not done	not done	not done	not done	not done	excluded	Sample Not Tested In Lab
C185	DR Congo	Charité Maternelle	no	Female	12	6650	positive	positive	P.f	6650	not done	negative	negative	not done	not done	not done	not done	NA	not done	not done	not done	not done	not done	not done	excluded	Sample Not Tested In Lab
C186	DR Congo	Charité Maternelle	no	Female	25	2300	positive	negative	negative		not done	negative	negative	not done	not done	not done	not done	NA	not done	not done	not done	not done	not done	not done	excluded	Sample Not Tested In Lab
C187	DR Congo	Charité Maternelle	no	Male	3	10350	negative	negative	negative		not done	negative	negative	not done	not done	not done	not done	NA	not done	not done	not done	not done	not done	not done	excluded	Sample Not Tested In Lab
C188	DR Congo	Charité Maternelle	no	Female	4	6300	negative	negative	negative		not done	negative	negative	not done	not done	not done	not done	NA	not done	not done	not done	not done	not done	not done	excluded	Sample Not Tested In Lab
C189	DR Congo	Charité Maternelle	no	Female	27	7350	positive	negative	negative		not done	negative	negative	not done	not done	not done	not done	NA	not done	not done	not done	not done	not done	not done	excluded	Sample Not Tested In Lab
C190	DR Congo	Charité Maternelle	no	Male	30	3000	negative	negative	negative		not done	negative	negative	not done	not done	not done	not done	NA	not done	not done	not done	not done	not done	not done	excluded	Sample Not Tested In Lab
C191	DR Congo	Charité Maternelle	no	Male	43	7450	negative	negative	negative		not done	negative	negative	not done	not done	not done	not done	NA	not done	not done	not done	not done	not done	not done	excluded	Sample Not Tested In Lab
C192	DR Congo	Charité Maternelle	no	Male	60	4450	negative	negative	negative		not done	negative	negative	not done	not done	not done	not done	NA	not done	not done	not done	not done	not done	not done	excluded	Sample Not Tested In Lab
C193	DR Congo	Charité Maternelle	no	Male	7	10900	positive	negative	negative		not done	negative	negative	not done	not done	not done	not done	NA	not done	not done	not done	not done	not done	not done	excluded	Sample Not Tested In Lab
C194	DR Congo	Charité Maternelle	no	Female	7	10900	positive	negative	negative		not done	negative	negative	not done	not done	not done	not done	NA	not done	not done	not done	not done	not done	not done	excluded	Sample Not Tested In Lab
C195	DR Congo	Charité Maternelle	no	Male	2	7650	positive	negative	negative		not done	negative	negative	not done	not done	not done	not done	NA	not done	not done	not done	not done	not done	not done	excluded	Sample Not Tested In Lab
C196	DR Congo	Charité Maternelle	no	Male	30	4000	positive	negative	negative		not done	negative	negative	not done	not done	not done	not done	NA	not done	not done	not done	not done	not done	not done	excluded	Sample Not Tested In Lab
C197	DR Congo	Charité Maternelle	no	Female	64	3450	negative	negative	negative		not done	negative	negative	not done	not done	not done	not done	NA	not done	not done	not done	not done	not done	not done	excluded	Sample Not Tested In Lab
C198	DR Congo	Charité Maternelle	no	Female	62	4150	negative	negative	negative		not done	negative	negative	not done	not done	not done	not done	NA	not done	not done	not done	not done	not done	not done	excluded	Sample Not Tested In Lab
C199	DR Congo	Charité Maternelle	no	Female	38	7000	positive	negative	negative		not done	negative	negative	not done	not done	not done	not done	NA	not done	not done	not done	not done	not done	not done	excluded	Sample Not Tested In Lab
C200	DR Congo	Charité Maternelle	no	Female	49	5700	negative	negative	negative		not done	negative	negative	not done	not done	not done	not done	NA	not done	not done	not done	not done	not done	not done	excluded	Sample Not Tested In Lab
C201	DR Congo	Charité Maternelle	no	Female	2	9850	positive	negative	negative		not done	negative	negative	not done	not done	not done	not done	NA	not done	not done	not done	not done	not done	not done	excluded	Sample Not Tested In Lab
C202	DR Congo	Charité Maternelle	no	Female	2	10950	positive	negative	negative		not done	negative	negative	not done	not done	not done	not done	NA	not done	not done	not done	not done	not done	not done	excluded	Sample Not Tested In Lab
C203	DR Congo	Charité Maternelle	no	Male	1	7700	positive	positive	P.f	6000	positive	negative	negative	not done	not done	not done	not done	783	positive	negative	positive	positive	negative	positive	enrolled	enrolled
C204	DR Congo	Charité Maternelle	no	Female	22	6550	negative	negative	negative		not done	positive	negative	not done	not done	not done	not done	NA	not done	not done	not done	not done	not done	not done	excluded	Sample Not Tested In Lab
C205	DR Congo	Charité Maternelle	no	Female	12	7050	negative	negative	negative		not done	negative	positive	not done	not done	not done	not done	NA	not done	not done	not done	not done	not done	not done	excluded	Sample Not Tested In Lab
C206	DR Congo	Charité Maternelle	no	Female	20	9600	negative	negative	negative		not done	negative	negative	not done	not done	not done	not done	NA	not done	not done	not done	not done	not done	not done	excluded	Sample Not Tested In Lab
C207	DR Congo	Charité Maternelle	no	Female	1	27100	negative	positive	P.f	261121	negative	negative	negative	not done	not done	not done	not done	NA	not done	not done	not done	not done	not done	not done	Sample Not Tested In Lab	Sample Not Tested In Lab
C208	DR Congo	Charité Maternelle	no	Male	8	7800	negative	negative	negative		not done	negative	negative	not done	not done	not done	not done	NA	not done	not done	not done	not done	not done	not done	excluded	Sample Not Tested In Lab
C209	DR Congo	Charité Maternelle	no	Male	6	6050	negative	negative	negative		not done	negative	negative	not done	not done	not done	not done	NA	not done	not done	not done	not done	not done	not done	excluded	Sample Not Tested In Lab
C210	DR Congo	Charité Maternelle	no	Male	4	16800	negative	negative	negative		not done	negative	negative	not done	not done	not done	not done	NA	not done	not done	not done	not done	not done	not done	excluded	Sample Not Tested In Lab
C211	DR Congo	Charité Maternelle	no	Female	17	7200	negative	negative	negative		not done	negative	negative	not done	not done	not done	not done	NA	not done	not done	not done	not done	not done	not done	excluded	Sample Not Tested In Lab
C212	DR Congo	Charité Maternelle	no	Female	4	3700	negative	positive	P.f	17075	not done	negative	negative	not done	not done	not done	not done	28	positive	negative	positive	positive	negative	positive	excluded	enrolled
C213	DR Congo	Charité Maternelle	no	Male	57	4300	negative	negative	negative		not done	negative	negative	not done	not done	not done	not done	NA	not done	not done	not done	not done	not done	not done	excluded	Sample Not Tested In Lab
C214	DR Congo	Charité Maternelle	no	Female	29	5650	negative	negative	negative		not done	negative	negative	not done	not done	not done	not done	NA	not done	not done	not done	not done	not done	not done	excluded	Sample Not Tested In Lab
C215	DR Congo	Charité Maternelle	no	Female	4	10950	positive	positive	P.f	47944	positive	positive	negative	not done	not done	not done	not done	485	positive	negative	positive	positive	negative	positive	enrolled	enrolled
C216	DR Congo	Charité Maternelle	no	Female	10	10700	positive	positive	P.f	36028	positive	negative	negative	not done	not done	not done	not done	626	positive	negative	positive	positive	negative	positive	enrolled	enrolled
C217	DR Congo	Charité Maternelle	no	Female	20	5550	positive	negative	negative		not done	negative	negative	not done	not done	not done	not done	NA	not done	not done	not done	not done	not done	not done	excluded	Sample Not Tested In Lab
C218	DR Congo	Charité Maternelle	no	Female	1	15550	positive	negative	negative		not done	negative	negative	not done	not done	not done	not done	NA	not done	not done	not done	not done	not done	not done	excluded	Sample Not Tested In Lab
C219	DR Congo	Charité Maternelle	no	Female	34	3100	negative	negative	negative		positive	negative	negative	not done	not done	not done	not done	133	positive	negative	positive	positive	negative	positive	discordant RTs	enrolled
C220	DR Congo	Charité Maternelle	no	Female	9	5800	negative	negative	negative		not done	negative	negative	not done	not done	not done	not done	NA	not done	not done	not done	not done	not done	not done	excluded	Sample Not Tested In Lab
C221	DR Congo	Charité Maternelle	no	Female	20	3400	positive	negative	negative		not done	negative	negative	not done	not done	not done	not done	NA	not done	not done	not done	not done	not done	not done	excluded	Sample Not Tested In Lab
C222	DR Congo	Charité Maternelle	no	Female	4	7600	positive	negative	negative		not done	negative	negative	not done	not done	not done	not done	NA	not done	not done	not done	not done	not done	not done	excluded	Sample Not Tested In Lab
C223	DR Congo	Charité Maternelle	no	Female	18	5550	positive	negative	negative		not done	negative	negative	not done	not done	not done	not done	NA	not done	not done	not done	not done	not done	not done	excluded	Sample Not Tested In Lab
C224	DR Congo	Charité Maternelle	no	Male	14	7450	positive	negative	negative		not done	negative	positive	not done	not done	not done	not done	NA	not done	not done	not done	not done	not done	not done	excluded	Sample Not Tested In Lab
C225	DR Congo	Charité Maternelle	no	Female	38	3600	positive	negative	negative		not done	positive	positive	not done	not done	not done	not done	NA	not done	not done	not done	not done	not done	not done	excluded	Sample Not Tested In Lab
C226	DR Congo	Charité Maternelle	no	Male	10	5200	positive	negative	negative		not done	negative	negative	not done	not done	not done	not done	NA	not done	not done	not done	not done	not done	not done	excluded	Sample Not Tested In Lab
C227	DR Congo	Charité Maternelle	no	Female	7	7450	positive	negative	negative		not done	negative	negative	not done	not done	not done	not done	NA	not done	not done	not done	not done	not done	not done	excluded	Sample Not Tested In Lab
C228	DR Congo	Charité Maternelle	no	Male	1	207	positive	positive	P.f	6723	positive	negative	negative	not done	not done	not done	not done	60	positive	negative	positive	positive	negative	positive	enrolled	enrolled
C230	DR Congo	Charité Maternelle	no	Male	35	8850	negative	negative	negative		not done	negative	negative	not done	not done	not done	not done	NA	not done	not done	not done	not done	not done	not done	excluded	Sample Not Tested In Lab
C231	DR Congo	Charité Maternelle	no	Male	4	7550	positive	negative	negative		not done	negative	negative	not done	not done	not done	not done	NA	not done	not done	not done	not done	not done	not done	excluded	Sample Not Tested In Lab
C232	DR Congo	Charité Maternelle	no	Male	3	6900	negative	negative	negative		not done	negative	negative	not done	not done	not done	not done	NA	not done	not done	not done	not done	not done	not done	excluded	Sample Not Tested In Lab
C233	DR Congo	Charité Maternelle	no	Male	57	5000	negative	negative	negative		not done	negative	negative	not done	not done	not done	not done	NA	not done	not done	not done	not done	not done	not done	excluded	Sample Not Tested In Lab
C234	DR Congo	Charité Maternelle	no	Female	6	6750	negative	negative	negative		not done	negative	negative	not done	not done	not done	not done	NA	not done	not done	not done	not done	not done	not done	excluded	Sample Not Tested In Lab
C235	DR Congo	Charité Maternelle	no	Male	58	8000	negative	negative	negative		not done	negative	negative	not done	not done	not done	not done	NA	not done	not done	not done	not done	not done	not done	excluded	Sample Not Tested In Lab
C236	DR Congo	Charité Maternelle	no	Female	3	7000	negative	negative	negative		not done	negative	positive	not done	not done	not done	not done	NA	not done	not done	not done	not done	not done	not done	excluded	Sample Not Tested In Lab
C237	DR Congo	Charité Maternelle	no	Female	3	9350	negative	negative	negative		not done	positive	negative	not done	not done	not done	not done	NA	not done	not done	not done	not done	not done	not done	excluded	Sample Not Tested In Lab
C238	DR Congo	Charité Maternelle	no	Male	6	5400	negative	negative	negative		not done	negative	negative	not done	not done	not done	not done	NA	not done	not done	not done	not done	not done	not done	excluded	Sample Not Tested In Lab
C239	DR Congo	Charité Maternelle	no	Male	19	5200	negative	negative	negative		not done	negative	negative	not done	not done	not done	not done	NA	not done	not done	not done	not done	not done	not done	excluded	Sample Not Tested In Lab
C240	DR Congo	Charité Maternelle	no	Male	13	5450	negative	negative	negative		not done	negative	negative	not done	not done	not done	not done	NA	not done	not done	not done	not done	not done	not done	excluded	Sample Not Tested In Lab
C241	DR Congo	Charité Maternelle	no	Male	4	8250	negative	positive	P.f	6228	not done	negative	negative	not done	not done	not done	not done	NA	not done	not done	not done	not done	not done	not done	excluded	Sample Not Tested In Lab
C242	DR Congo	Charité Maternelle	no	Male	1	7650	negative	negative	negative		not done	negative	negative	not done	not done	not done	not done	NA	not done	not done	not done	not done	not done	not done	excluded	Sample Not Tested In Lab
C243	DR Congo	Charité Maternelle	no	Male	66	4000	negative	negative	negative		not done	negative	positive	not done	not done	not done	not done	NA	not done	not done	not done	not done	not done	not done	excluded	Sample Not Tested In Lab
C244	DR Congo	Charité Maternelle	no	Female	50	4350	negative	negative	negative		not done	negative	negative	not done	not done	not done	not done	NA	not done	not done	not done	not done	not done	not done	excluded	Sample Not Tested In Lab
C245	DR Congo	Charité Maternelle	no	Female	23	6500	negative	negative	negative		not done	negative	negative	not done	not done	not done	not done	NA	not done	not done	not done	not done	not done	not done	excluded	Sample Not Tested In Lab
C246	DR Congo	Charité Maternelle	no	Male	29	4700	negative	negative	negative		negative	negative	negative	not done	not done	not done	not done	NA	not done	not done	not done	not done	not done	not done	Sample Not Tested In Lab	Sample Not Tested In Lab
C247	DR Congo	Charité Maternelle	no	Male	1	5550	negative	negative	negative		not done	negative	negative	not done	not done	not done	not done	NA	not done	not done	not done	not done	not done	not done	excluded	Sample Not Tested In Lab
C248	DR Congo	Charité Maternelle	no	Male	60	5650	negative	negative	negative		not done	negative	negative	not done	not done	not done	not done	NA	not done	not done	not done	not done	not done	not done	excluded	Sample Not Tested In Lab
C249	DR Congo	Charité Maternelle	no	Male	1	6250	positive	positive	P.f	5942	positive	negative	negative	not done	not done	not done	not done	229	positive	negative	positive	positive	negative	positive	enrolled	enrolled
C250	DR Congo	Charité Maternelle	no	Female	9	10650	positive	negative	negative		negative	negative	negative	not done	not done	not done	not done	991	positive	negative	positive	positive	negative	positive	enrolled	enrolled
C251	DR Congo	Charité Maternelle	no	Male	45	5450	negative	negative	negative		negative	negative	negative	not done	not done	not done	not done	573	negative	negative	negative	negative	negative	negative	enrolled	enrolled
C252	DR Congo	Charité Maternelle	no	Male	63	4050	negative	negative	negative		negative	negative	negative	not done	not done	not done	not done	50	negative	negative	negative	negative	negative	negative	enrolled	enrolled
C253	DR Congo	Charité Maternelle	no	Female	25	5500	negative	negative	negative		negative	negative	negative	not done	not done	not done	not done	106	negative	negative	negative	negative	negative	negative	enrolled	enrolled
C254	DR Congo	Charité Maternelle	no	Female	13	3000	negative	negative	negative		not done	negative	negative	not done	not done	not done	not done	NA	not done	not done	not done	not done	not done	not done	excluded	Sample Not Tested In Lab
C255	DR Congo	Charité Maternelle	no	Female	7	4450	negative	negative	negative		negative	negative	negative	not done	not done	not done	not done	931	negative	negative	negative	negative	negative	negative	enrolled	enrolled
C256	DR Congo	Charité Maternelle	no	Female	11	7600	negative	positive	non-P.f	0	negative	negative	negative	not done	not done	not done	not done	791	negative	negative	negative	negative	negative	negative	enrolled	enrolled
C257	DR Congo	Charité Maternelle	no	Female	2	8350	negative	negative	negative		negative	negative	negative	not done	not done	not done	not done	957	negative	negative	negative	negative	negative	negative	enrolled	enrolled
C258	DR Congo	Charité Maternelle	no	Male	5	7100	positive	positive	P.f	26102	positive	negative	negative	not done	not done	not done	not done	NA	not done	not done	not done	not done	not done	not done	Sample Not Tested In Lab	Sample Not Tested In Lab
C259	DR Congo	Charité Maternelle	no	Male	2	17900	positive	negative	negative		not done	negative	negative	not done	not done	not done	not done	NA	not done	not done	not done	not done	not done	not done	excluded	Sample Not Tested In Lab
C260	DR Congo	Charité Maternelle	no	Female	17	5500	positive	negative	negative		not done	negative	negative	not done	not done	not done	not done	NA	not done	not done	not done	not done	not done	not done	excluded	Sample Not Tested In Lab
C261	DR Congo	Charité Maternelle	no	Female	11	6750	positive	negative	negative		not done	negative	negative	not done	not done	not done	not done	NA	not done	not done	not done	not done	not done	not done	excluded	Sample Not Tested In Lab
C262	DR Congo	Charité Maternelle	no	Male	4	1450	negative	negative	negative		not done	negative	negative	not done	not done	not done	not done	NA	not done	not done	not done	not done	not done	not done	excluded	Sample Not Tested In Lab
C263	DR Congo	Charité Maternelle	no	Male	4	8100	negative	negative	negative		positive	negative	negative	not done	not done	not done	not done	NA	not done	not done	not done	not done	not done	not done	Sample Not Tested In Lab	Sample Not Tested In Lab
C264	DR Congo	Charité Maternelle	no	Male	1	5750	negative	negative	negative		not done	negative	negative	not done	not done	not done	not done	NA	not done	not done	not done	not done	not done	not done	excluded	Sample Not Tested In Lab
C265	DR Congo	Charité Maternelle	no	Female	35	6500	negative	negative	negative		negative	negative	negative	not done	not done	not done	not done	798	negative	negative	negative	negative	negative	negative	enrolled	enrolled
C266	DR Congo	Charité Maternelle	no	Male	22	3800	positive	negative	negative		not done	negative	negative	not done	not done	not done	not done	NA	not done	not done	not done	not done	not done	not done	excluded	Sample Not Tested In Lab
C267	DR Congo	Charité Maternelle	no	Female	21	5450	negative	negative	negative		positive	negative	negative	not done	not done	not done	not done	NA	not done	not done	not done	not done	not done	not done	Sample Not Tested In Lab	Sample Not Tested In Lab
C268	DR Congo	Charité Maternelle	no	Female	1	6500	negative	negative	negative		negative	negative	negative	not done	not done	not done	not done	320	negative	negative	negative	negative	negative	negative	enrolled	enrolled
C269	DR Congo	Charité Maternelle	no	Male	45	6000	negative	negative	negative		negative	negative	negative	not done	not done	not done	not done	343	negative	negative	negative	negative	negative	negative	enrolled	enrolled
C270	DR Congo	Charité Maternelle	no	Female	40	5000	negative	negative	negative		negative	negative	negative	not done	not done	not done	not done	585	negative	negative	negative	negative	negative	negative	enrolled	enrolled
C271	DR Congo	Charité Maternelle	no	Male	30	4950	negative	negative	negative		negative	negative	negative	not done	not done	not done	not done	686	negative	negative	negative	negative	negative	negative	enrolled	enrolled
C272	DR Congo	Charité Maternelle	no	Male	20	5350	positive	positive	P.f	19051	not done	negative	negative	not done	not done	not done	not done	NA	not done	not done	not done	not done	not done	not done	excluded	Sample Not Tested In Lab
C273	DR Congo	Charité Maternelle	no	Male	45	4550	negative	negative	negative		negative	negative	negative	not done	not done	not done	not done	687	negative	negative	negative	negative	negative	negative	enrolled	enrolled
C274	DR Congo	Charité Maternelle	no	Female	4	4250	positive	positive	P.f	5971	positive	negative	negative	not done	not done	not done	not done	NA	not done	not done	not done	not done	not done	not done	Sample Not Tested In Lab	Sample Not Tested In Lab
C275	DR Congo	Charité Maternelle	no	Female	4	16550	positive	negative	negative		not done	negative	negative	not done	not done	not done	not done	NA	not done	not done	not done	not done	not done	not done	excluded	Sample Not Tested In Lab
C276	DR Congo	Charité Maternelle	no	Male	1	15250	negative	negative	negative		positive	negative	negative	not done	not done	not done	not done	NA	not done	not done	not done	not done	not done	not done	Sample Not Tested In Lab	Sample Not Tested In Lab
C277	DR Congo	Charité Maternelle	no	Female	2	7250	positive	positive	P.f	5971	positive	negative	negative	not done	not done	not done	not done	74	positive	negative	positive	positive	negative	positive	enrolled	enrolled
C278	DR Congo	Charité Maternelle	no	Female	3	9100	positive	negative	negative		not done	negative	negative	not done	not done	not done	not done	NA	not done	not done	not done	not done	not done	not done	excluded	Sample Not Tested In Lab
C279	DR Congo	Charité Maternelle	no	Female	5	14200	positive	positive	P.f	11278	positive	negative	negative	not done	not done	not done	not done	NA	not done	not done	not done	not done	not done	not done	Sample Not Tested In Lab	Sample Not Tested In Lab
C280	DR Congo	Charité Maternelle	no	Female	34	5100	negative	negative	negative		negative	negative	negative	not done	not done	not done	not done	154	negative	negative	negative	negative	negative	negative	enrolled	enrolled
C281	DR Congo	Charité Maternelle	no	Male	15	12450	negative	negative	negative		negative	negative	negative	not done	not done	not done	not done	194	negative	negative	negative	negative	negative	negative	enrolled	enrolled
C282	DR Congo	Charité Maternelle	no	Male	45	4750	negative	negative	negative		positive	negative	negative	not done	not done	not done	not done	NA	not done	not done	not done	not done	not done	not done	Sample Not Tested In Lab	Sample Not Tested In Lab
C283	DR Congo	Charité Maternelle	no	Male	3	9150	negative	positive	P.f	3959	positive	negative	negative	not done	not done	not done	not done	NA	not done	not done	not done	not done	not done	not done	Sample Not Tested In Lab	Sample Not Tested In Lab
C284	DR Congo	Charité Maternelle	no	Female	20	4800	negative	negative	negative		negative	negative	negative	not done	not done	not done	not done	780	negative	negative	negative	negative	negative	negative	enrolled	enrolled
C285	DR Congo	Charité Maternelle	no	Male	3	6000	positive	negative	negative		not done	negative	negative	not done	not done	not done	not done	NA	not done	not done	not done	not done	not done	not done	excluded	Sample Not Tested In Lab
C286	DR Congo	Charité Maternelle	no	Female	1	7300	positive	positive	P.f	13679	positive	negative	negative	not done	not done	not done	not done	800	positive	negative	positive	positive	negative	positive	enrolled	enrolled
C287	DR Congo	Charité Maternelle	no	Female	23	4650	positive	positive	P.f	10363	positive	negative	negative	not done	not done	not done	not done	975	positive	negative	positive	positive	negative	positive	enrolled	enrolled
C288	DR Congo	Charité Maternelle	no	Female	35	4350	negative	negative	negative		negative	negative	negative	not done	not done	not done	not done	432	negative	negative	negative	negative	negative	negative	enrolled	enrolled
C289	DR Congo	Charité Maternelle	no	Female	22	11200	negative	negative	negative		positive	negative	negative	not done	not done	not done	not done	NA	not done	not done	not done	not done	not done	not done	Sample Not Tested In Lab	Sample Not Tested In Lab
C290	DR Congo	Charité Maternelle	no	Female	22	5600	negative	negative	negative		negative	negative	negative	not done	not done	not done	not done	89	negative	negative	negative	negative	negative	negative	enrolled	enrolled
C291	DR Congo	Charité Maternelle	no	Female	15	5450	positive	positive	P.f	28434	positive	negative	negative	not done	not done	not done	not done	NA	not done	not done	not done	not done	not done	not done	Sample Not Tested In Lab	Sample Not Tested In Lab
C292	DR Congo	Charité Maternelle	no	Female	4	9000	positive	positive	P.f	6089	positive	negative	negative	not done	not done	not done	not done	17	positive	negative	positive	positive	negative	positive	enrolled	enrolled
C293	DR Congo	Charité Maternelle	no	Female	18	7450	positive	negative	negative		not done	negative	negative	not done	not done	not done	not done	NA	not done	not done	not done	not done	not done	not done	excluded	Sample Not Tested In Lab
C294	DR Congo	Charité Maternelle	no	Female	3	8300	positive	positive	P.f	1135	positive	negative	negative	not done	not done	not done	not done	950	positive	negative	positive	positive	negative	positive	enrolled	enrolled
C295	DR Congo	Charité Maternelle	no	Female	2	5850	positive	positive	non-P.f	1505	positive	negative	negative	not done	not done	not done	not done	928	positive	negative	positive	positive	negative	positive	discordant RTs	enrolled
C296	DR Congo	Charité Maternelle	no	Male	4	7800	positive	positive	P.f	62	positive	negative	negative	not done	not done	not done	not done	915	negative	negative	negative	negative	negative	negative	enrolled	enrolled
C297	DR Congo	Charité Maternelle	no	Female	35	6700	negative	negative	negative		negative	negative	negative	not done	not done	not done	not done	372	negative	negative	negative	negative	negative	positive	enrolled	enrolled
C298	DR Congo	Charité Maternelle	no	Female	32	5050	negative	negative	negative		negative	negative	negative	not done	not done	not done	not done	691	negative	negative	negative	negative	negative	negative	enrolled	enrolled
C299	DR Congo	Charité Maternelle	no	Male	3	10400	positive	negative	negative		not done	negative	negative	not done	not done	not done	not done	NA	not done	not done	not done	not done	not done	not done	excluded	Sample Not Tested In Lab
C300	DR Congo	Charité Maternelle	no	Male	11	5250	positive	negative	negative		not done	negative	negative	not done	not done	not done	not done	NA	not done	not done	not done	not done	not done	not done	excluded	Sample Not Tested In Lab
C301	DR Congo	Charité Maternelle	no	Female	14	5950	negative	negative	negative		negative	negative	negative	not done	not done	not done	not done	949	negative	negative	negative	negative	negative	negative	enrolled	enrolled
C302	DR Congo	Charité Maternelle	no	Male	57	6200	negative	negative	negative		positive	negative	negative	not done	not done	not done	not done	NA	not done	not done	not done	not done	not done	not done	Sample Not Tested In Lab	Sample Not Tested In Lab
C303	DR Congo	Charité Maternelle	no	Female	37	6100	positive	negative	negative		not done	negative	negative	not done	not done	not done	not done	NA	not done	not done	not done	not done	not done	not done	excluded	Sample Not Tested In Lab
C304	DR Congo	Charité Maternelle	no	Female	32	5500	negative	negative	negative		positive	negative	negative	not done	not done	not done	not done	NA	not done	not done	not done	not done	not done	not done	Sample Not Tested In Lab	Sample Not Tested In Lab
C305	DR Congo	Charité Maternelle	no	Male	62	10000	negative	negative	negative		negative	negative	negative	not done	not done	not done	not done	893	negative	negative	negative	negative	negative	negative	enrolled	enrolled
C306	DR Congo	Charité Maternelle	no	Male	42	7250	positive	negative	negative		not done	negative	negative	not done	not done	not done	not done	NA	not done	not done	not done	not done	not done	not done	excluded	Sample Not Tested In Lab
C307	DR Congo	Charité Maternelle	no	Male	6	13800	positive	positive	P.f	2163	not done	negative	negative	not done	not done	not done	not done	NA	not done	not done	not done	not done	not done	not done	excluded	Sample Not Tested In Lab
C308	DR Congo	Charité Maternelle	no	Female	8	6150	negative	negative	negative		negative	negative	negative	not done	not done	not done	not done	305	negative	positive	negative	negative	positive	negative	enrolled	enrolled
C309	DR Congo	Charité Maternelle	no	Male	8	6500	positive	negative	negative		not done	negative	negative	not done	not done	not done	not done	NA	not done	not done	not done	not done	not done	not done	excluded	Sample Not Tested In Lab
C310	DR Congo	Charité Maternelle	no	Female	20	10200	negative	negative	negative		negative	negative	negative	not done	not done	not done	not done	909	negative	negative	negative	negative	negative	negative	enrolled	enrolled
C311	DR Congo	Charité Maternelle	no	Male	1	5350	positive	positive	P.f	46170	positive	negative	negative	not done	not done	not done	not done	NA	not done	not done	not done	not done	not done	not done	Sample Not Tested In Lab	Sample Not Tested In Lab
C312	DR Congo	Charité Maternelle	no	Male	5	14900	negative	negative	negative		not done	negative	negative	not done	not done	not done	not done	NA	not done	not done	not done	not done	not done	not done	excluded	Sample Not Tested In Lab
C313	DR Congo	Charité Maternelle	no	Male	3	5300	negative	positive	non-P.f	242	negative	negative	negative	not done	not done	not done	not done	913	negative	negative	negative	negative	negative	negative	enrolled	enrolled
C314	DR Congo	Charité Maternelle	no	Male	7	5500	positive	positive	non-P.f	392	not done	negative	negative	not done	not done	not done	not done	NA	not done	not done	not done	not done	not done	not done	excluded	Sample Not Tested In Lab
C315	DR Congo	Charité Maternelle	no	Female	35	6450	negative	negative	negative		positive	negative	negative	not done	not done	not done	not done	NA	not done	not done	not done	not done	not done	not done	Sample Not Tested In Lab	Sample Not Tested In Lab
C316	DR Congo	Charité Maternelle	no	Male	20	7800	positive	negative	negative		not done	negative	negative	not done	not done	not done	not done	NA	not done	not done	not done	not done	not done	not done	excluded	Sample Not Tested In Lab
C317	DR Congo	Charité Maternelle	no	Male	12	6050	negative	negative	negative		positive	positive	negative	not done	not done	not done	not done	NA	not done	not done	not done	not done	not done	not done	Sample Not Tested In Lab	Sample Not Tested In Lab
C318	DR Congo	Charité Maternelle	no	Male	37	6400	negative	negative	negative		negative	negative	negative	not done	not done	not done	not done	206	negative	negative	negative	negative	negative	negative	enrolled	enrolled
C319	DR Congo	Charité Maternelle	no	Female	42	8000	negative	negative	negative		negative	negative	negative	not done	not done	not done	not done	660	negative	negative	negative	negative	negative	negative	enrolled	enrolled
C320	DR Congo	Charité Maternelle	no	Female	4	6350	positive	positive	P.f	37703	not done	negative	negative	not done	not done	not done	not done	NA	not done	not done	not done	not done	not done	not done	excluded	Sample Not Tested In Lab
C321	DR Congo	Charité Maternelle	no	Female	4	12700	positive	negative	negative		not done	negative	negative	not done	not done	not done	not done	NA	not done	not done	not done	not done	not done	not done	excluded	Sample Not Tested In Lab
C322	DR Congo	Charité Maternelle	no	Female	3	14100	negative	negative	negative		positive	negative	negative	not done	not done	not done	not done	NA	not done	not done	not done	not done	not done	not done	Sample Not Tested In Lab	Sample Not Tested In Lab
C323	DR Congo	Charité Maternelle	no	Female	35	6800	negative	negative	negative		negative	positive	negative	not done	not done	not done	not done	523	negative	negative	negative	negative	negative	negative	enrolled	enrolled
M001	DR Congo	Masamuna	yes	Female	29	5750	positive	positive	P.f	36111	positive	negative	negative	not done	not done	not done	not done	578	positive	negative	positive	positive	negative	positive	enrolled	enrolled
M002	DR Congo	Masamuna	yes	Male	60	7000	positive	positive	P.f	3384	positive	negative	negative	not done	not done	not done	not done	765	positive	negative	positive	positive	negative	positive	enrolled	enrolled
M003	DR Congo	Masamuna	yes	Female	25	5050	positive	negative	negative		not done	negative	negative	not done	not done	not done	not done	NA	not done	not done	not done	not done	not done	not done	excluded	Sample Not Tested In Lab
M004	DR Congo	Masamuna	yes	Male	25	3850	positive	negative	negative		not done	negative	negative	not done	not done	not done	not done	NA	not done	not done	not done	not done	not done	not done	excluded	Sample Not Tested In Lab
M005	DR Congo	Masamuna	yes	Female	24	6500	positive	positive	P.f	16505	positive	negative	negative	not done	not done	not done	not done	141	positive	negative	positive	positive	negative	positive	enrolled	enrolled
M006	DR Congo	Masamuna	yes	Female	22	8200	positive	positive	P.f	82	positive	negative	negative	not done	not done	not done	not done	974	positive	negative	positive	positive	negative	positive	enrolled	enrolled
M007	DR Congo	Masamuna	yes	Male	22	3950	negative	not done	not done		negative	positive	negative	negative	negative	negative	145	358	negative	negative	negative	negative	negative	negative	excluded	enrolled
M008	DR Congo	Masamuna	yes	Female	21	4100	negative	not done	not done		negative	negative	negative	not done	not done	not done	not done	587	negative	negative	negative	negative	negative	negative	excluded	enrolled
M009	DR Congo	Masamuna	yes	Male	20	3900	positive	positive	P.f	778	positive	negative	negative	not done	not done	not done	not done	41	positive	negative	positive	positive	negative	positive	enrolled	enrolled
M010	DR Congo	Masamuna	yes	Female	30	4200	positive	positive	P.f	107	positive	negative	negative	not done	not done	not done	not done	316	positive	negative	positive	positive	negative	positive	enrolled	enrolled
M011	DR Congo	Masamuna	yes	Male	20	8250	positive	negative	negative		not done	negative	negative	not done	not done	not done	not done	NA	not done	not done	not done	not done	not done	not done	excluded	Sample Not Tested In Lab
M012	DR Congo	Masamuna	yes	Male	19	5850	positive	positive	P.f	68	positive	negative	negative	not done	not done	not done	not done	789	positive	negative	positive	positive	negative	positive	enrolled	enrolled
M013	DR Congo	Masamuna	yes	Male	19	3900	negative	negative	negative		not done	negative	negative	not done	not done	not done	not done	NA	not done	not done	not done	not done	not done	not done	excluded	Sample Not Tested In Lab
M014	DR Congo	Masamuna	yes	Male	29	5050	positive	negative	negative		not done	negative	negative	not done	not done	not done	not done	NA	not done	not done	not done	not done	not done	not done	excluded	Sample Not Tested In Lab
M015	DR Congo	Masamuna	yes	Female	68	7950	negative	negative	negative		negative	negative	negative	not done	not done	not done	not done	406	negative	negative	negative	negative	negative	negative	enrolled	enrolled
M016	DR Congo	Masamuna	yes	Female	66	5700	negative	negative	negative		not done	negative	negative	not done	not done	not done	not done	NA	not done	not done	not done	not done	not done	not done	excluded	Sample Not Tested In Lab
M017	DR Congo	Masamuna	yes	Female	43	5200	negative	negative	negative		not done	negative	negative	not done	not done	not done	not done	NA	not done	not done	not done	not done	not done	not done	excluded	Sample Not Tested In Lab
M018	DR Congo	Masamuna	yes	Female	23	7950	positive	negative	negative		not done	negative	negative	not done	not done	not done	not done	NA	not done	not done	not done	not done	not done	not done	excluded	Sample Not Tested In Lab
M019	DR Congo	Masamuna	yes	Female	25	4350	positive	positive	P.f	17	positive	negative	negative	not done	not done	not done	not done	422	positive	positive	positive	positive	positive	positive	enrolled	enrolled
M020	DR Congo	Masamuna	yes	Male	20	3600	negative	negative	negative		positive	negative	negative	not done	not done	not done	not done	NA	not done	not done	not done	not done	not done	not done	Sample Not Tested In Lab	Sample Not Tested In Lab
M021	DR Congo	Masamuna	yes	Female	33	8650	negative	negative	negative		not done	negative	negative	not done	not done	not done	not done	NA	not done	not done	not done	not done	not done	not done	excluded	Sample Not Tested In Lab
M022	DR Congo	Masamuna	yes	Female	68	4000	negative	negative	negative		negative	negative	negative	not done	not done	not done	not done	899	negative	negative	negative	negative	negative	negative	enrolled	enrolled
M023	DR Congo	Masamuna	yes	Female	21	3650	negative	negative	negative		negative	negative	negative	not done	not done	not done	not done	426	negative	negative	negative	negative	negative	negative	enrolled	enrolled
M024	DR Congo	Masamuna	yes	Female	32	5550	positive	negative	negative		positive	negative	negative	not done	not done	not done	not done	NA	not done	not done	not done	not done	not done	not done	Sample Not Tested In Lab	Sample Not Tested In Lab
M025	DR Congo	Masamuna	yes	Female	32	5850	negative	negative	negative		negative	negative	negative	not done	not done	not done	not done	679	negative	negative	negative	negative	negative	negative	enrolled	enrolled
M026	DR Congo	Masamuna	yes	Female	28	11750	positive	negative	negative		positive	negative	negative	not done	not done	not done	not done	NA	not done	not done	not done	not done	not done	not done	Sample Not Tested In Lab	Sample Not Tested In Lab
M027	DR Congo	Masamuna	yes	Female	24	5150	positive	positive	P.f	30	positive	positive	positive	not done	negative	not done	not done	841	positive	negative	positive	positive	negative	positive	enrolled	enrolled
M028	DR Congo	Masamuna	yes	Male	19	6050	positive	positive	P.f	463	positive	negative	negative	not done	not done	not done	not done	595	positive	negative	positive	positive	negative	positive	enrolled	enrolled
M029	DR Congo	Masamuna	yes	Female	21	5300	positive	positive	P.f	222	positive	negative	negative	not done	not done	not done	not done	268	positive	negative	positive	positive	negative	positive	enrolled	enrolled
M030	DR Congo	Masamuna	yes	Female	19	8400	positive	positive	P.f	4242	positive	negative	negative	not done	not done	not done	not done	628	positive	negative	positive	positive	negative	positive	enrolled	enrolled
M031	DR Congo	Masamuna	yes	Male	29	4000	negative	negative	negative		positive	negative	negative	not done	not done	not done	not done	NA	not done	not done	not done	not done	not done	not done	Sample Not Tested In Lab	Sample Not Tested In Lab
M032	DR Congo	Masamuna	yes	Female	20	4900	positive	positive	P.f	496	positive	negative	negative	not done	not done	not done	not done	414	positive	negative	positive	positive	negative	positive	enrolled	enrolled
M033	DR Congo	Masamuna	yes	Female	40	4450	negative	negative	negative		positive	negative	negative	not done	not done	not done	not done	NA	not done	not done	not done	not done	not done	not done	Sample Not Tested In Lab	Sample Not Tested In Lab
M034	DR Congo	Masamuna	yes	Male	27	5350	positive	positive	P.f	252	positive	negative	negative	not done	not done	not done	not done	34	positive	negative	positive	positive	negative	positive	enrolled	enrolled
M035	DR Congo	Masamuna	yes	Male	45	9200	negative	negative	negative		positive	negative	negative	not done	not done	not done	not done	NA	not done	not done	not done	not done	not done	not done	Sample Not Tested In Lab	Sample Not Tested In Lab
M036	DR Congo	Masamuna	yes	Female	38	4300	negative	negative	negative		positive	negative	negative	not done	not done	not done	not done	NA	not done	not done	not done	not done	not done	not done	Sample Not Tested In Lab	Sample Not Tested In Lab
M037	DR Congo	Masamuna	yes	Male	29	4000	negative	negative	negative		positive	negative	negative	not done	not done	not done	not done	NA	not done	not done	not done	not done	not done	not done	Sample Not Tested In Lab	Sample Not Tested In Lab
M038	DR Congo	Masamuna	yes	Male	18	4450	positive	negative	negative		positive	negative	negative	not done	not done	not done	not done	NA	not done	not done	not done	not done	not done	not done	Sample Not Tested In Lab	Sample Not Tested In Lab
M039	DR Congo	Masamuna	yes	Male	19	3500	positive	negative	negative		positive	negative	negative	not done	not done	not done	not done	NA	not done	not done	not done	not done	not done	not done	Sample Not Tested In Lab	Sample Not Tested In Lab
M040	DR Congo	Masamuna	yes	Female	22	2900	negative	negative	negative		negative	negative	negative	not done	not done	not done	not done	121	negative	negative	negative	negative	negative	negative	enrolled	enrolled
M041	DR Congo	Masamuna	yes	Female	36	4650	positive	positive	P.f	37	positive	negative	negative	not done	not done	not done	not done	319	positive	negative	positive	positive	negative	positive	enrolled	enrolled
M042	DR Congo	Masamuna	yes	Female	62	6300	negative	negative	negative		positive	negative	negative	not done	not done	not done	not done	NA	not done	not done	not done	not done	not done	not done	Sample Not Tested In Lab	Sample Not Tested In Lab
M043	DR Congo	Masamuna	yes	Female	20	4000	negative	negative	negative		negative	negative	negative	not done	not done	not done	not done	115	negative	negative	negative	negative	negative	negative	enrolled	enrolled
M044	DR Congo	Masamuna	yes	Male	18	4050	positive	positive	P.f	32157	positive	negative	negative	not done	not done	not done	not done	298	positive	negative	positive	positive	negative	positive	enrolled	enrolled
M045	DR Congo	Masamuna	yes	Female	19	3550	negative	positive	P.f	35	negative	negative	negative	not done	not done	not done	not done	NA	not done	not done	not done	not done	not done	not done	Sample Not Tested In Lab	Sample Not Tested In Lab
M046	DR Congo	Masamuna	yes	Female	19	7300	negative	negative	negative		positive	negative	negative	not done	not done	not done	not done	NA	not done	not done	not done	not done	not done	not done	Sample Not Tested In Lab	Sample Not Tested In Lab
M047	DR Congo	Masamuna	yes	Female	19	4350	negative	negative	negative		positive	negative	negative	not done	not done	not done	not done	NA	not done	not done	not done	not done	not done	not done	Sample Not Tested In Lab	Sample Not Tested In Lab
M048	DR Congo	Masamuna	yes	Female	20	4150	positive	positive	P.f	2650	positive	negative	negative	not done	not done	not done	not done	927	positive	negative	positive	positive	negative	positive	enrolled	enrolled
M049	DR Congo	Masamuna	yes	Female	34	3150	negative	negative	negative		negative	negative	negative	not done	not done	not done	not done	384	negative	negative	negative	negative	negative	negative	enrolled	enrolled
M050	DR Congo	Masamuna	yes	Male	50	8350	positive	negative	negative		positive	positive	positive	not done	not done	not done	not done	NA	not done	not done	not done	not done	not done	not done	Sample Not Tested In Lab	excluded
M051	DR Congo	Masamuna	yes	Female	44	3550	positive	positive	P.f	63	positive	negative	negative	not done	not done	not done	not done	98	positive	negative	positive	positive	negative	positive	enrolled	enrolled
M052	DR Congo	Masamuna	yes	Female	45	3350	negative	negative	negative		positive	negative	negative	not done	not done	not done	not done	NA	not done	not done	not done	not done	not done	not done	Sample Not Tested In Lab	Sample Not Tested In Lab
M053	DR Congo	Masamuna	yes	Female	28	6200	positive	negative	negative		negative	negative	negative	not done	not done	not done	not done	101	positive	negative	positive	positive	negative	positive	enrolled	enrolled
M054	DR Congo	Masamuna	yes	Male	18	3350	positive	positive	P.f	40	positive	negative	negative	not done	not done	not done	not done	884	positive	negative	positive	positive	negative	positive	enrolled	enrolled
M055	DR Congo	Masamuna	yes	Male	44	5500	negative	negative	negative		negative	negative	negative	not done	not done	not done	not done	621	negative	negative	negative	negative	negative	negative	enrolled	enrolled
M056	DR Congo	Masamuna	yes	Female	37	4050	positive	positive	P.f	3205	positive	negative	negative	not done	not done	not done	not done	604	positive	negative	positive	positive	negative	positive	enrolled	enrolled
M057	DR Congo	Masamuna	yes	Male	18	6000	positive	positive	P.f	106	positive	negative	negative	not done	not done	not done	not done	900	positive	negative	positive	positive	negative	positive	enrolled	enrolled
M058	DR Congo	Masamuna	yes	Male	19	8150	positive	positive	P.f	10638	positive	negative	negative	not done	not done	not done	not done	717	positive	negative	positive	positive	negative	positive	enrolled	enrolled
M059	DR Congo	Masamuna	yes	Female	26	4600	positive	positive	P.f	27	positive	negative	negative	not done	not done	not done	not done	142	negative	negative	negative	negative	negative	negative	enrolled	enrolled
M060	DR Congo	Masamuna	yes	Male	26	480	positive	positive	P.f	193	positive	negative	negative	not done	not done	not done	not done	712	positive	negative	positive	positive	positive	positive	enrolled	enrolled
M061	DR Congo	Masamuna	yes	Female	18	4200	positive	positive	P.f	75	positive	negative	negative	not done	not done	not done	not done	613	positive	negative	positive	positive	negative	positive	enrolled	enrolled
M062	DR Congo	Masamuna	yes	Male	58	3500	positive	positive	P.f	89	negative	negative	negative	not done	not done	not done	not done	NA	not done	not done	not done	not done	not done	not done	Sample Not Tested In Lab	Sample Not Tested In Lab
M063	DR Congo	Masamuna	yes	Male	19	4300	positive	positive	P.f	165	negative	negative	negative	not done	not done	not done	not done	NA	not done	not done	not done	not done	not done	not done	Sample Not Tested In Lab	Sample Not Tested In Lab
M064	DR Congo	Masamuna	yes	Female	18	4600	positive	positive	P.f	74	positive	negative	positive	not done	not done	not done	not done	139	positive	positive	positive	positive	positive	positive	enrolled	excluded
M065	DR Congo	Masamuna	yes	Male	24	6450	positive	positive	P.f	870	positive	negative	negative	not done	not done	not done	not done	285	positive	negative	positive	positive	negative	positive	enrolled	enrolled
M066	DR Congo	Masamuna	yes	Male	26	7450	positive	positive	P.f	5633	positive	negative	negative	not done	not done	not done	not done	474	positive	negative	positive	positive	negative	positive	enrolled	enrolled
M067	DR Congo	Masamuna	yes	Female	20	9500	positive	positive	P.f	240	positive	negative	negative	not done	not done	not done	not done	672	positive	negative	positive	positive	negative	positive	enrolled	enrolled
M068	DR Congo	Masamuna	yes	Female	32	4300	positive	positive	P.f	86	positive	negative	negative	not done	not done	not done	not done	548	positive	positive	positive	positive	positive	positive	enrolled	enrolled
M069	DR Congo	Masamuna	yes	Male	25	3350	positive	positive	P.f	3956	positive	negative	negative	not done	not done	not done	not done	538	positive	negative	positive	positive	negative	positive	enrolled	enrolled
M070	DR Congo	Masamuna	yes	Female	36	6150	positive	positive	P.f	172	not done	negative	negative	not done	not done	not done	not done	NA	not done	not done	not done	not done	not done	not done	excluded	Sample Not Tested In Lab
M071	DR Congo	Masamuna	yes	Female	20	5500	negative	negative	negative		negative	negative	negative	not done	not done	not done	not done	144	negative	negative	negative	negative	negative	negative	enrolled	enrolled
M072	DR Congo	Masamuna	yes	Female	18	4550	positive	positive	P.f	64	positive	negative	negative	not done	not done	not done	not done	379	positive	negative	positive	positive	negative	positive	enrolled	enrolled
M073	DR Congo	Masamuna	yes	Male	20	8000	negative	negative	negative		negative	negative	negative	not done	not done	not done	not done	287	negative	negative	negative	negative	negative	negative	enrolled	enrolled
M074	DR Congo	Masamuna	yes	Female	20	7200	positive	positive	P.f	331	positive	negative	negative	not done	not done	not done	not done	569	positive	negative	positive	positive	negative	positive	enrolled	enrolled
M075	DR Congo	Masamuna	yes	Female	20	4350	positive	positive	P.f	78	positive	negative	negative	not done	not done	not done	not done	105	positive	negative	positive	positive	negative	positive	enrolled	enrolled
M076	DR Congo	Masamuna	yes	Female	23	7050	negative	negative	negative		negative	negative	negative	not done	not done	not done	not done	852	negative	negative	negative	negative	negative	negative	enrolled	enrolled
M077	DR Congo	Masamuna	yes	Female	23	7950	positive	positive	P.f	62	positive	negative	negative	not done	not done	not done	not done	435	negative	negative	negative	negative	negative	negative	enrolled	enrolled
M078	DR Congo	Masamuna	yes	Male	38	4600	negative	negative	negative		positive	negative	negative	not done	not done	not done	not done	NA	not done	not done	not done	not done	not done	not done	Sample Not Tested In Lab	Sample Not Tested In Lab
M079	DR Congo	Masamuna	yes	Female	22	9850	positive	positive	P.f	99	positive	positive	negative	not done	not done	not done	not done	4	positive	negative	positive	positive	negative	positive	enrolled	excluded
M080	DR Congo	Masamuna	yes	Female	24	6350	negative	negative	negative		positive	negative	negative	not done	not done	not done	not done	NA	not done	not done	not done	not done	not done	not done	Sample Not Tested In Lab	Sample Not Tested In Lab
M081	DR Congo	Masamuna	yes	Female	23	4500	negative	negative	negative		not done	negative	negative	not done	not done	not done	not done	NA	not done	not done	not done	not done	not done	not done	excluded	Sample Not Tested In Lab
M082	DR Congo	Masamuna	yes	Male	44	7300	positive	positive	P.f	73	positive	negative	negative	not done	not done	not done	not done	521	positive	negative	positive	positive	negative	positive	enrolled	enrolled
M083	DR Congo	Masamuna	yes	Female	26	4150	positive	positive	P.f	5167	positive	negative	negative	not done	not done	not done	not done	61	positive	negative	positive	positive	negative	positive	enrolled	enrolled
M084	DR Congo	Masamuna	yes	Female	22	5800	negative	negative	negative		negative	negative	negative	not done	not done	not done	not done	441	negative	negative	negative	negative	negative	negative	enrolled	enrolled
M085	DR Congo	Masamuna	yes	Male	58	4200	positive	positive	P.f	66	positive	negative	negative	not done	not done	not done	not done	876	positive	negative	positive	positive	negative	positive	enrolled	enrolled
M086	DR Congo	Masamuna	yes	Male	63	12150	negative	negative	negative		negative	negative	negative	not done	not done	not done	not done	665	negative	negative	negative	negative	negative	negative	enrolled	enrolled
M087	DR Congo	Masamuna	yes	Female	45	9200	negative	negative	negative		positive	negative	negative	not done	not done	not done	not done	NA	not done	not done	not done	not done	not done	not done	Sample Not Tested In Lab	Sample Not Tested In Lab
M088	DR Congo	Masamuna	yes	Female	19	7050	positive	positive	P.f	6541	positive	negative	negative	not done	not done	not done	not done	656	positive	negative	positive	positive	negative	positive	enrolled	enrolled
M089	DR Congo	Masamuna	yes	Male	22	8000	negative	negative	negative		negative	negative	negative	not done	not done	not done	not done	178	negative	negative	negative	negative	negative	negative	enrolled	enrolled
M090	DR Congo	Masamuna	yes	Female	34	9650	positive	positive	P.f	95	positive	negative	negative	not done	not done	not done	not done	134	positive	negative	positive	positive	negative	positive	enrolled	enrolled
M091	DR Congo	Masamuna	yes	Female	27	9700	positive	positive	P.f	15417	positive	negative	negative	not done	not done	not done	not done	488	positive	negative	positive	positive	negative	positive	enrolled	enrolled
M092	DR Congo	Masamuna	yes	Female	37	3950	positive	positive	P.f	2063	positive	negative	negative	not done	not done	not done	not done	390	positive	negative	positive	positive	negative	positive	enrolled	enrolled
M093	DR Congo	Masamuna	yes	Male	52	7250	positive	positive	P.f	157	positive	negative	negative	not done	not done	not done	not done	323	positive	negative	positive	positive	negative	positive	enrolled	enrolled
M094	DR Congo	Masamuna	yes	Female	34	5600	negative	negative	negative		positive	negative	negative	not done	not done	not done	not done	NA	not done	not done	not done	not done	not done	not done	Sample Not Tested In Lab	Sample Not Tested In Lab
M095	DR Congo	Masamuna	yes	Female	19	6450	positive	positive	P.f	3225	positive	negative	negative	not done	not done	not done	not done	580	positive	negative	positive	positive	negative	positive	enrolled	enrolled
M096	DR Congo	Masamuna	yes	Male	20	4550	positive	positive	P.f	55	negative	negative	negative	not done	not done	not done	not done	NA	not done	not done	not done	not done	not done	not done	Sample Not Tested In Lab	Sample Not Tested In Lab
M097	DR Congo	Masamuna	yes	Female	26	5100	positive	positive	P.f	101	positive	negative	negative	not done	not done	not done	not done	205	positive	negative	positive	positive	negative	positive	enrolled	enrolled
M098	DR Congo	Masamuna	yes	Female	20	3000	positive	positive	P.f	47	positive	negative	negative	not done	not done	not done	not done	365	positive	negative	positive	positive	negative	positive	enrolled	enrolled
M099	DR Congo	Masamuna	yes	Female	18	8150	positive	positive	P.f	12327	positive	negative	negative	not done	not done	not done	not done	640	positive	negative	positive	positive	negative	positive	enrolled	enrolled
M100	DR Congo	Masamuna	yes	Female	63	6000	positive	positive	P.f	36	positive	negative	negative	not done	not done	not done	not done	562	positive	negative	positive	positive	negative	positive	enrolled	enrolled
M101	DR Congo	Masamuna	yes	Male	24	4400	positive	positive	P.f	35	positive	negative	negative	not done	not done	not done	not done	236	positive	negative	positive	positive	negative	positive	enrolled	enrolled
M102	DR Congo	Masamuna	yes	Female	38	8600	negative	negative	negative		positive	positive	positive	not done	negative	not done	not done	NA	not done	not done	not done	not done	not done	not done	Sample Not Tested In Lab	Sample Not Tested In Lab
M103	DR Congo	Masamuna	yes	Female	7	6600	positive	positive	P.f	119	positive	negative	negative	not done	not done	not done	not done	192	positive	negative	positive	positive	negative	positive	enrolled	enrolled
M104	DR Congo	Masamuna	yes	Female	39	8000	positive	positive	P.f	85	positive	negative	negative	not done	not done	not done	not done	114	positive	negative	positive	positive	negative	positive	enrolled	enrolled
M105	DR Congo	Masamuna	yes	Female	2	3250	positive	positive	P.f	8174	positive	negative	negative	not done	not done	not done	not done	273	positive	negative	positive	positive	negative	positive	enrolled	enrolled
M106	DR Congo	Masamuna	yes	Male	79	4250	negative	negative	negative		positive	negative	negative	not done	not done	not done	not done	NA	not done	not done	not done	not done	not done	not done	Sample Not Tested In Lab	Sample Not Tested In Lab
M107	DR Congo	Masamuna	yes	Female	43	3800	negative	negative	negative		positive	negative	positive	not done	not done	not done	not done	NA	not done	not done	not done	not done	not done	not done	Sample Not Tested In Lab	excluded
M108	DR Congo	Masamuna	yes	Female	34	6000	negative	negative	negative		positive	negative	positive	not done	negative	not done	not done	NA	not done	not done	not done	not done	not done	not done	Sample Not Tested In Lab	Sample Not Tested In Lab
M109	DR Congo	Masamuna	yes	Female	33	6000	negative	negative	negative		negative	negative	negative	not done	not done	not done	not done	793	negative	negative	negative	negative	negative	negative	enrolled	enrolled
M110	DR Congo	Masamuna	yes	Female	12	8000	positive	positive	P.f	12990	positive	negative	negative	not done	not done	not done	not done	875	positive	negative	positive	positive	negative	positive	enrolled	enrolled
M111	DR Congo	Masamuna	yes	Female	19	2850	negative	negative	negative		positive	negative	negative	not done	not done	not done	not done	NA	not done	not done	not done	not done	not done	not done	Sample Not Tested In Lab	Sample Not Tested In Lab
M112	DR Congo	Masamuna	yes	Male	5	10600	positive	positive	P.f	62	positive	negative	negative	not done	not done	not done	not done	724	negative	negative	negative	negative	negative	negative	enrolled	enrolled
M113	DR Congo	Masamuna	yes	Female	19	5100	negative	negative	negative		positive	negative	negative	not done	not done	not done	not done	NA	not done	not done	not done	not done	not done	not done	Sample Not Tested In Lab	Sample Not Tested In Lab
M114	DR Congo	Masamuna	yes	Male	33	9150	negative	negative	negative		negative	negative	negative	not done	not done	not done	not done	916	negative	negative	negative	negative	negative	negative	enrolled	enrolled
M115	DR Congo	Masamuna	yes	Male	2	8500	negative	negative	negative		negative	negative	negative	not done	not done	not done	not done	813	negative	negative	negative	negative	negative	negative	enrolled	enrolled
M116	DR Congo	Masamuna	yes	Female	10	5750	positive	negative	negative		positive	negative	negative	not done	not done	not done	not done	NA	not done	not done	not done	not done	not done	not done	Sample Not Tested In Lab	Sample Not Tested In Lab
M117	DR Congo	Masamuna	yes	Male	21	5900	positive	positive	P.f	12	positive	negative	negative	not done	not done	not done	not done	757	positive	negative	positive	positive	negative	positive	enrolled	enrolled
M118	DR Congo	Masamuna	yes	Male	36	5900	negative	negative	negative		negative	negative	negative	not done	not done	not done	not done	838	negative	negative	negative	negative	negative	negative	enrolled	enrolled
M119	DR Congo	Masamuna	yes	Male	11	6900	positive	positive	P.f	6770	positive	negative	negative	not done	not done	not done	not done	904	positive	negative	positive	positive	negative	positive	enrolled	enrolled
M120	DR Congo	Masamuna	yes	Female	17	3800	positive	positive	P.f	38	positive	negative	negative	not done	not done	not done	not done	289	positive	negative	positive	positive	negative	positive	enrolled	enrolled
M121	DR Congo	Masamuna	yes	Female	13	5300	positive	positive	P.f	53	positive	negative	negative	not done	not done	not done	not done	767	positive	negative	positive	positive	negative	positive	enrolled	enrolled
M122	DR Congo	Masamuna	yes	Male	11	5350	positive	negative	negative		not done	negative	negative	not done	not done	not done	not done	NA	not done	not done	not done	not done	not done	not done	excluded	Sample Not Tested In Lab
M123	DR Congo	Masamuna	yes	Female	2	17450	positive	positive	P.f	627	positive	negative	negative	not done	not done	not done	not done	923	positive	negative	positive	positive	negative	positive	enrolled	enrolled
M124	DR Congo	Masamuna	yes	Female	14	7300	positive	positive	P.f	882	positive	negative	negative	not done	not done	not done	not done	58	positive	negative	positive	positive	negative	positive	enrolled	enrolled
M125	DR Congo	Masamuna	yes	Female	15	4250	positive	positive	P.f	42	positive	negative	negative	not done	not done	not done	not done	519	positive	negative	positive	positive	negative	positive	enrolled	enrolled
M126	DR Congo	Masamuna	yes	Male	27	6000	negative	negative	negative		negative	negative	negative	not done	not done	not done	not done	367	negative	negative	negative	negative	negative	negative	enrolled	enrolled
M127	DR Congo	Masamuna	yes	Male	19	6000	negative	negative	negative		negative	negative	negative	not done	not done	not done	not done	980	negative	negative	negative	negative	negative	negative	enrolled	enrolled
M128	DR Congo	Masamuna	yes	Female	17	6000	negative	negative	negative		positive	negative	negative	not done	not done	not done	not done	NA	not done	not done	not done	not done	not done	not done	Sample Not Tested In Lab	Sample Not Tested In Lab
M129	DR Congo	Masamuna	yes	Male	7	6100	positive	positive	P.f	1861	negative	negative	negative	not done	not done	not done	not done	NA	not done	not done	not done	not done	not done	not done	Sample Not Tested In Lab	Sample Not Tested In Lab
M130	DR Congo	Masamuna	yes	Female	31	6350	negative	negative	negative		negative	negative	negative	not done	not done	not done	not done	658	negative	negative	negative	negative	negative	negative	enrolled	enrolled
M131	DR Congo	Masamuna	yes	Male	3	8650	positive	positive	P.f	4367	positive	negative	negative	not done	not done	not done	not done	262	positive	negative	positive	positive	negative	positive	enrolled	enrolled
M132	DR Congo	Masamuna	yes	Female	16	8700	negative	negative	negative		positive	negative	negative	not done	not done	not done	not done	NA	not done	not done	not done	not done	not done	not done	Sample Not Tested In Lab	Sample Not Tested In Lab
M133	DR Congo	Masamuna	yes	Female	30	4250	positive	positive	P.f	430	positive	negative	negative	not done	not done	not done	not done	631	positive	negative	positive	positive	negative	positive	enrolled	enrolled
M134	DR Congo	Masamuna	yes	Female	42	16550	negative	negative	negative		negative	negative	negative	not done	not done	not done	not done	774	negative	negative	negative	negative	negative	negative	enrolled	enrolled
M135	DR Congo	Masamuna	yes	Female	22	9850	positive	positive	P.f	59	positive	negative	negative	not done	not done	not done	not done	11	negative	negative	negative	negative	negative	positive	enrolled	enrolled
M136	DR Congo	Masamuna	yes	Male	64	7350	negative	negative	negative		positive	negative	negative	not done	not done	not done	not done	NA	not done	not done	not done	not done	not done	not done	Sample Not Tested In Lab	Sample Not Tested In Lab
M137	DR Congo	Masamuna	yes	Male	11	5200	positive	negative	negative		positive	negative	negative	not done	not done	not done	not done	NA	not done	not done	not done	not done	not done	not done	Sample Not Tested In Lab	Sample Not Tested In Lab
M138	DR Congo	Masamuna	yes	Male	31	6000	negative	negative	negative		negative	negative	negative	not done	not done	not done	not done	327	negative	negative	negative	negative	negative	negative	enrolled	enrolled
M139	DR Congo	Masamuna	yes	Female	12	8200	positive	positive	P.f	113	positive	negative	negative	not done	not done	not done	not done	152	positive	negative	positive	positive	negative	positive	enrolled	enrolled
M140	DR Congo	Masamuna	yes	Male	36	7400	positive	positive	P.f	73	positive	negative	negative	not done	not done	not done	not done	53	positive	negative	positive	positive	negative	positive	enrolled	enrolled
M141	DR Congo	Masamuna	yes	Female	19	8200	negative	negative	negative		positive	negative	negative	not done	not done	not done	not done	NA	not done	not done	not done	not done	not done	not done	Sample Not Tested In Lab	Sample Not Tested In Lab
M142	DR Congo	Masamuna	yes	Female	20	4600	positive	positive	P.f	806	positive	negative	negative	not done	not done	not done	not done	720	positive	positive	positive	positive	positive	positive	enrolled	enrolled
M143	DR Congo	Masamuna	yes	Male	61	4500	negative	negative	negative		positive	negative	negative	not done	not done	not done	not done	NA	not done	not done	not done	not done	not done	not done	Sample Not Tested In Lab	Sample Not Tested In Lab
M144	DR Congo	Masamuna	yes	Female	32	4500	negative	negative	negative		positive	negative	negative	not done	not done	not done	not done	NA	not done	not done	not done	not done	not done	not done	Sample Not Tested In Lab	Sample Not Tested In Lab
M145	DR Congo	Masamuna	yes	Female	70	9100	positive	positive	P.f	127	positive	negative	negative	not done	not done	not done	not done	202	positive	negative	positive	positive	negative	positive	enrolled	enrolled
M146	DR Congo	Masamuna	yes	Female	47	4500	negative	negative	negative		negative	negative	negative	not done	not done	not done	not done	296	negative	negative	negative	negative	negative	negative	enrolled	enrolled
M147	DR Congo	Masamuna	yes	Male	52	8000	negative	negative	negative		negative	negative	negative	not done	not done	not done	not done	398	negative	negative	negative	negative	negative	negative	enrolled	enrolled
M148	DR Congo	Masamuna	yes	Female	18	10000	positive	positive	P.f	729	negative	negative	negative	not done	not done	not done	not done	NA	not done	not done	not done	not done	not done	not done	Sample Not Tested In Lab	Sample Not Tested In Lab
M149	DR Congo	Masamuna	yes	Female	18	10300	negative	negative	negative		positive	negative	positive	not done	negative	not done	not done	NA	not done	not done	not done	not done	not done	not done	Sample Not Tested In Lab	Sample Not Tested In Lab
M150	DR Congo	Masamuna	yes	Female	25	8650	negative	negative	negative		negative	negative	negative	not done	not done	not done	not done	953	negative	negative	negative	negative	negative	negative	enrolled	enrolled
M151	DR Congo	Masamuna	yes	Female	30	8350	negative	negative	negative		negative	negative	negative	not done	not done	not done	not done	733	negative	negative	negative	negative	negative	negative	enrolled	enrolled
M152	DR Congo	Masamuna	yes	Male	30	5500	negative	negative	negative		negative	negative	negative	not done	not done	not done	not done	776	negative	negative	negative	negative	negative	negative	enrolled	enrolled
M153	DR Congo	Masamuna	yes	Female	23	7350	positive	positive	P.f	601	positive	negative	negative	not done	not done	not done	not done	764	positive	negative	positive	positive	negative	positive	enrolled	enrolled
M154	DR Congo	Masamuna	yes	Male	23	9350	negative	negative	negative		negative	negative	negative	not done	not done	not done	not done	736	negative	negative	negative	negative	negative	negative	enrolled	enrolled
M155	DR Congo	Masamuna	yes	Female	29	4200	negative	negative	negative		negative	negative	positive	not done	negative	not done	not done	27	negative	negative	negative	negative	negative	negative	enrolled	enrolled
M156	DR Congo	Masamuna	yes	Male	22	4200	negative	negative	negative		negative	negative	negative	not done	not done	not done	not done	636	negative	negative	negative	negative	negative	negative	enrolled	enrolled
M157	DR Congo	Masamuna	yes	Male	8	6600	positive	positive	P.f	117	positive	negative	negative	not done	not done	not done	not done	40	positive	negative	positive	positive	negative	positive	enrolled	enrolled
M158	DR Congo	Masamuna	yes	Female	7	7800	positive	positive	P.f	94	positive	negative	negative	not done	not done	not done	not done	94	positive	negative	positive	positive	negative	positive	enrolled	enrolled
M159	DR Congo	Masamuna	yes	Female	60	2800	negative	negative	negative		positive	negative	negative	not done	not done	not done	not done	NA	not done	not done	not done	not done	not done	not done	Sample Not Tested In Lab	Sample Not Tested In Lab
M160	DR Congo	Masamuna	yes	Male	19	8200	positive	positive	P.f	161	positive	negative	negative	not done	not done	not done	not done	688	positive	positive	positive	positive	positive	positive	enrolled	enrolled
M161	DR Congo	Masamuna	yes	Male	23	8000	positive	positive	P.f	96	negative	negative	negative	not done	not done	not done	not done	NA	not done	not done	not done	not done	not done	not done	Sample Not Tested In Lab	Sample Not Tested In Lab
M162	DR Congo	Masamuna	yes	Female	39	4150	negative	negative	negative		positive	negative	negative	not done	not done	not done	not done	NA	not done	not done	not done	not done	not done	not done	Sample Not Tested In Lab	Sample Not Tested In Lab
M163	DR Congo	Masamuna	yes	Female	18	7300	negative	negative	negative		positive	negative	negative	not done	not done	not done	not done	NA	not done	not done	not done	not done	not done	not done	Sample Not Tested In Lab	Sample Not Tested In Lab
M164	DR Congo	Masamuna	yes	Male	25	7250	negative	negative	negative		negative	negative	negative	not done	not done	not done	not done	22	negative	negative	negative	negative	negative	negative	enrolled	enrolled
M165	DR Congo	Masamuna	yes	Male	35	12000	negative	negative	negative		negative	negative	negative	not done	not done	not done	not done	264	negative	negative	negative	negative	negative	negative	enrolled	enrolled
M166	DR Congo	Masamuna	yes	Male	74	5400	negative	negative	negative		negative	negative	negative	not done	not done	not done	not done	582	negative	negative	negative	negative	negative	negative	enrolled	enrolled
M167	DR Congo	Masamuna	yes	Male	38	9350	negative	negative	negative		negative	negative	negative	not done	not done	not done	not done	33	negative	positive	negative	negative	positive	negative	enrolled	enrolled
M168	DR Congo	Masamuna	yes	Male	14	11100	positive	positive	P.f	10823	positive	negative	negative	not done	not done	not done	not done	326	positive	negative	positive	positive	negative	positive	enrolled	enrolled
M169	DR Congo	Masamuna	yes	Female	16	5000	positive	positive	P.f	196	positive	negative	negative	not done	not done	not done	not done	463	positive	negative	positive	positive	negative	positive	enrolled	enrolled
M170	DR Congo	Masamuna	yes	Male	23	6000	negative	negative	negative		negative	negative	negative	not done	not done	not done	not done	497	negative	negative	negative	negative	negative	negative	enrolled	enrolled
M171	DR Congo	Masamuna	yes	Female	25	6000	negative	negative	negative		negative	negative	negative	not done	not done	not done	not done	682	negative	negative	negative	negative	negative	negative	enrolled	enrolled
M172	DR Congo	Masamuna	yes	Female	18	6400	positive	positive	P.f	230	positive	negative	negative	not done	not done	not done	not done	675	positive	negative	positive	positive	negative	positive	enrolled	enrolled
M173	DR Congo	Masamuna	yes	Male	38	5400	positive	positive	P.f	169	positive	negative	negative	not done	not done	not done	not done	143	positive	negative	positive	positive	negative	positive	enrolled	enrolled
M174	DR Congo	Masamuna	yes	Female	40	18100	negative	negative	negative		positive	negative	negative	not done	positive	positive	69	NA	not done	not done	not done	not done	not done	not done	Sample Not Tested In Lab	Sample Not Tested In Lab
M175	DR Congo	Masamuna	yes	Female	28	6000	negative	negative	negative		negative	negative	negative	not done	not done	not done	not done	697	negative	negative	negative	negative	negative	negative	enrolled	enrolled
M176	DR Congo	Masamuna	yes	Male	3	4000	positive	positive	P.f	160	positive	negative	negative	not done	not done	not done	not done	898	positive	negative	positive	positive	negative	positive	enrolled	enrolled
M177	DR Congo	Masamuna	yes	Male	40	6550	positive	positive	P.f	52	positive	positive	positive	not done	negative	positive	6	313	positive	positive	positive	positive	positive	positive	enrolled	enrolled
M178	DR Congo	Masamuna	yes	Female	52	5550	positive	positive	P.f	6363	positive	negative	negative	not done	not done	not done	not done	602	positive	negative	positive	positive	negative	positive	enrolled	enrolled
M179	DR Congo	Masamuna	yes	Female	34	8350	negative	negative	negative		negative	negative	negative	not done	not done	not done	not done	415	negative	negative	negative	negative	negative	negative	enrolled	enrolled
M180	DR Congo	Masamuna	yes	Female	23	5000	positive	positive	P.f	79	positive	negative	negative	not done	not done	not done	not done	653	positive	negative	positive	positive	negative	positive	enrolled	enrolled
M181	DR Congo	Masamuna	yes	Female	29	10400	positive	positive	P.f	930	positive	negative	negative	not done	not done	not done	not done	746	positive	negative	positive	positive	negative	positive	enrolled	enrolled
M182	DR Congo	Masamuna	yes	Female	16	7250	positive	positive	P.f	287	positive	negative	negative	not done	not done	not done	not done	787	positive	negative	positive	positive	negative	positive	enrolled	enrolled
M183	DR Congo	Masamuna	yes	Male	19	8700	negative	negative	negative		negative	negative	negative	not done	not done	not done	not done	763	negative	negative	negative	negative	negative	negative	enrolled	enrolled
M184	DR Congo	Masamuna	yes	Female	43	3150	positive	positive	P.f	19	positive	negative	negative	not done	not done	not done	not done	433	positive	negative	positive	positive	negative	positive	enrolled	enrolled
M185	DR Congo	Masamuna	yes	Male	19	8000	negative	negative	negative		positive	negative	negative	not done	not done	not done	not done	NA	not done	not done	not done	not done	not done	not done	Sample Not Tested In Lab	Sample Not Tested In Lab
M186	DR Congo	Masamuna	yes	Male	59	9100	negative	negative	negative		positive	negative	negative	not done	not done	not done	not done	NA	not done	not done	not done	not done	not done	not done	Sample Not Tested In Lab	Sample Not Tested In Lab
M187	DR Congo	Masamuna	yes	Female	20	6000	negative	negative	negative		negative	negative	negative	not done	not done	not done	not done	657	negative	negative	negative	negative	negative	negative	enrolled	enrolled
M188	DR Congo	Masamuna	yes	Male	36	3000	negative	negative	negative		negative	negative	negative	not done	not done	not done	not done	3	negative	negative	negative	negative	negative	negative	enrolled	enrolled
M189	DR Congo	Masamuna	yes	Female	35	6250	positive	positive	P.f	88	positive	negative	negative	not done	not done	not done	not done	678	positive	negative	positive	positive	negative	positive	enrolled	enrolled
M190	DR Congo	Masamuna	yes	Female	19	4750	positive	positive	P.f	160	positive	negative	negative	not done	not done	not done	not done	689	positive	negative	positive	positive	negative	positive	enrolled	enrolled
M191	DR Congo	Masamuna	yes	Female	17	7200	negative	negative	negative		negative	negative	negative	not done	not done	not done	not done	869	negative	negative	negative	negative	negative	negative	enrolled	enrolled
M192	DR Congo	Masamuna	yes	Female	55	8100	positive	negative	negative		positive	negative	negative	not done	not done	not done	not done	NA	not done	not done	not done	not done	not done	not done	Sample Not Tested In Lab	Sample Not Tested In Lab
M193	DR Congo	Masamuna	yes	Female	23	3900	negative	negative	negative		negative	positive	negative	negative	negative	not done	not done	559	negative	negative	negative	negative	negative	negative	enrolled	enrolled
M194	DR Congo	Masamuna	yes	Female	20	8000	positive	positive	P.f	128	positive	positive	positive	negative	negative	not done	not done	905	positive	negative	positive	positive	negative	positive	enrolled	enrolled
M195	DR Congo	Masamuna	yes	Male	25	4000	negative	negative	negative		negative	negative	negative	not done	not done	not done	not done	972	negative	negative	negative	negative	negative	negative	enrolled	enrolled
M196	DR Congo	Masamuna	yes	Female	30	4100	positive	positive	P.f	33	positive	negative	negative	not done	not done	not done	not done	906	positive	negative	positive	positive	negative	positive	enrolled	enrolled
M197	DR Congo	Masamuna	yes	Female	8	7350	positive	positive	P.f	4888	positive	negative	negative	not done	not done	not done	not done	8	positive	negative	positive	positive	negative	positive	enrolled	enrolled
M198	DR Congo	Masamuna	yes	Female	57	8000	negative	negative	negative		not done	negative	negative	not done	not done	not done	not done	NA	not done	not done	not done	not done	not done	not done	excluded	Sample Not Tested In Lab
M199	DR Congo	Masamuna	yes	Male	35	6950	positive	positive	P.f	93	not done	negative	negative	not done	not done	not done	not done	NA	not done	not done	not done	not done	not done	not done	excluded	Sample Not Tested In Lab
M200	DR Congo	Masamuna	yes	Female	32	7850	negative	negative	negative		negative	negative	negative	not done	not done	not done	not done	451	negative	negative	negative	negative	negative	negative	enrolled	enrolled
M201	DR Congo	Masamuna	yes	Female	3	6000	positive	positive	P.f	173	not done	negative	negative	not done	not done	not done	not done	NA	not done	not done	not done	not done	not done	not done	excluded	Sample Not Tested In Lab
M202	DR Congo	Masamuna	yes	Female	3	7200	positive	positive	P.f	43	not done	negative	negative	not done	not done	not done	not done	NA	not done	not done	not done	not done	not done	not done	excluded	Sample Not Tested In Lab
M203	DR Congo	Masamuna	yes	Female	7	4000	positive	positive	P.f	6180	positive	negative	negative	not done	not done	not done	not done	803	positive	negative	positive	positive	negative	positive	enrolled	enrolled
M204	DR Congo	Masamuna	yes	Female	32	3950	positive	positive	P.f	71	positive	negative	negative	not done	not done	not done	not done	225	positive	positive	positive	positive	positive	positive	enrolled	enrolled
M205	DR Congo	Masamuna	yes	Male	68	5500	negative	negative	negative		negative	negative	negative	not done	not done	not done	not done	199	negative	negative	negative	negative	negative	negative	enrolled	enrolled
M206	DR Congo	Masamuna	yes	Male	16	8000	negative	negative	negative		positive	negative	negative	not done	not done	not done	not done	NA	not done	not done	not done	not done	not done	not done	Sample Not Tested In Lab	Sample Not Tested In Lab
M207	DR Congo	Masamuna	yes	Female	3	4000	positive	positive	P.f	8020	positive	negative	negative	not done	not done	not done	not done	530	positive	negative	positive	positive	negative	positive	enrolled	enrolled
M208	DR Congo	Masamuna	yes	Female	29	5000	positive	positive	P.f	40	positive	negative	negative	not done	not done	not done	not done	13	positive	negative	positive	positive	negative	positive	enrolled	enrolled
M209	DR Congo	Masamuna	yes	Male	39	3600	negative	negative	negative		negative	negative	negative	not done	not done	not done	not done	314	negative	negative	negative	negative	negative	negative	enrolled	enrolled
M210	DR Congo	Masamuna	yes	Female	33	5000	negative	negative	negative		negative	negative	negative	not done	not done	not done	not done	111	negative	negative	negative	negative	negative	negative	enrolled	enrolled
M211	DR Congo	Masamuna	yes	Male	20	6200	negative	negative	negative		negative	negative	negative	not done	not done	not done	not done	73	negative	negative	negative	negative	negative	negative	enrolled	enrolled
M212	DR Congo	Masamuna	yes	Male	19	4800	negative	negative	negative		negative	negative	negative	not done	not done	not done	not done	181	negative	negative	negative	negative	negative	negative	enrolled	enrolled
M213	DR Congo	Masamuna	yes	Male	19	4200	negative	negative	negative		negative	negative	negative	not done	not done	not done	not done	265	negative	negative	negative	negative	negative	negative	enrolled	enrolled
M214	DR Congo	Masamuna	yes	Male	19	6200	negative	negative	negative		negative	negative	negative	not done	not done	not done	not done	328	negative	negative	negative	negative	negative	negative	enrolled	enrolled
M215	DR Congo	Masamuna	yes	Female	19	8000	negative	negative	negative		negative	negative	negative	not done	not done	not done	not done	808	negative	negative	negative	negative	negative	negative	enrolled	enrolled
M216	DR Congo	Masamuna	yes	Female	26	4200	negative	negative	negative		negative	negative	negative	not done	not done	not done	not done	219	negative	negative	negative	negative	negative	negative	enrolled	enrolled
M217	DR Congo	Masamuna	yes	Female	56	5000	negative	negative	negative		negative	negative	negative	not done	not done	not done	not done	958	negative	negative	negative	negative	negative	negative	enrolled	enrolled
M218	DR Congo	Masamuna	yes	Female	49	5500	negative	negative	negative		negative	negative	negative	not done	not done	not done	not done	315	negative	negative	negative	negative	negative	negative	enrolled	enrolled
M219	DR Congo	Masamuna	yes	Female	67	6800	negative	negative	negative		positive	negative	negative	not done	not done	not done	not done	NA	not done	not done	not done	not done	not done	not done	Sample Not Tested In Lab	Sample Not Tested In Lab
M220	DR Congo	Masamuna	yes	Female	26	3800	negative	negative	negative		negative	negative	negative	not done	not done	not done	not done	349	negative	negative	negative	negative	negative	negative	enrolled	enrolled
M221	DR Congo	Masamuna	yes	Female	26	8000	positive	negative	negative		positive	negative	negative	not done	not done	not done	not done	NA	not done	not done	not done	not done	not done	not done	Sample Not Tested In Lab	Sample Not Tested In Lab
M222	DR Congo	Masamuna	yes	Female	65	10000	negative	negative	negative		positive	negative	negative	not done	not done	not done	not done	NA	not done	not done	not done	not done	not done	not done	Sample Not Tested In Lab	Sample Not Tested In Lab
M223	DR Congo	Masamuna	yes	Female	42	5000	negative	negative	negative		negative	negative	negative	not done	not done	not done	not done	753	negative	negative	negative	negative	negative	negative	enrolled	enrolled
M224	DR Congo	Masamuna	yes	Female	4	7000	positive	negative	negative		positive	negative	negative	not done	not done	not done	not done	388	positive	negative	positive	positive	negative	positive	discordant RTs	enrolled
M225	DR Congo	Masamuna	yes	Male	24	3000	negative	negative	negative		negative	negative	negative	not done	not done	not done	not done	726	negative	negative	negative	negative	negative	negative	enrolled	enrolled
M226	DR Congo	Masamuna	yes	Male	57	3800	negative	negative	negative		not done	negative	negative	not done	not done	not done	not done	NA	not done	not done	not done	not done	not done	not done	excluded	Sample Not Tested In Lab
M227	DR Congo	Masamuna	yes	Female	40	2100	negative	negative	negative		negative	negative	negative	not done	not done	not done	not done	455	negative	negative	negative	negative	negative	negative	enrolled	enrolled
M228	DR Congo	Masamuna	yes	Female	27	5500	positive	positive	P.f	16733	positive	negative	negative	not done	not done	not done	not done	88	positive	negative	positive	positive	negative	positive	enrolled	enrolled
M229	DR Congo	Masamuna	yes	Male	77	11600	negative	negative	negative		negative	negative	negative	not done	not done	not done	not done	849	negative	negative	negative	negative	negative	negative	enrolled	enrolled
M230	DR Congo	Masamuna	yes	Male	19	5000	negative	negative	negative		positive	negative	negative	not done	not done	not done	not done	NA	not done	not done	not done	not done	not done	not done	Sample Not Tested In Lab	Sample Not Tested In Lab
M231	DR Congo	Masamuna	yes	Female	56	6200	negative	negative	negative		negative	negative	negative	not done	not done	not done	not done	819	negative	negative	negative	negative	negative	negative	enrolled	enrolled
M232	DR Congo	Masamuna	yes	Female	60	6000	negative	negative	negative		not done	negative	negative	not done	not done	not done	not done	NA	not done	not done	not done	not done	not done	not done	excluded	Sample Not Tested In Lab
M233	DR Congo	Masamuna	yes	Female	5	7000	positive	positive	P.f	4000	negative	negative	negative	not done	not done	not done	not done	NA	not done	not done	not done	not done	not done	not done	Sample Not Tested In Lab	Sample Not Tested In Lab
M234	DR Congo	Masamuna	yes	Male	11	2800	negative	negative	negative		not done	negative	negative	not done	not done	not done	not done	NA	not done	not done	not done	not done	not done	not done	excluded	Sample Not Tested In Lab
M235	DR Congo	Masamuna	yes	Female	42	2000	positive	positive	P.f	140	negative	negative	negative	not done	not done	not done	not done	NA	not done	not done	not done	not done	not done	not done	Sample Not Tested In Lab	Sample Not Tested In Lab
M236	DR Congo	Masamuna	yes	Male	10	4950	positive	positive	P.f	1403	positive	negative	negative	not done	not done	not done	not done	971	positive	negative	positive	positive	negative	positive	enrolled	enrolled
M237	DR Congo	Masamuna	yes	Female	19	3600	negative	negative	negative		positive	negative	negative	not done	not done	not done	not done	NA	not done	not done	not done	not done	not done	not done	Sample Not Tested In Lab	Sample Not Tested In Lab
M238	DR Congo	Masamuna	yes	Female	7	6000	positive	positive	P.f	1000	positive	negative	negative	not done	not done	not done	not done	131	positive	negative	positive	positive	negative	positive	enrolled	enrolled
M239	DR Congo	Masamuna	yes	Female	25	5800	positive	positive	P.f	5455	negative	negative	negative	not done	not done	not done	not done	NA	not done	not done	not done	not done	not done	not done	Sample Not Tested In Lab	Sample Not Tested In Lab
M240	DR Congo	Masamuna	yes	Female	19	3800	negative	negative	negative		not done	negative	positive	not done	negative	not done	not done	NA	not done	not done	not done	not done	not done	not done	excluded	Sample Not Tested In Lab
M241	DR Congo	Masamuna	yes	Male	25	4100	negative	negative	negative		not done	negative	negative	not done	not done	not done	not done	NA	not done	not done	not done	not done	not done	not done	excluded	Sample Not Tested In Lab
M242	DR Congo	Masamuna	yes	Female	38	5550	positive	positive	P.f	272	positive	negative	negative	not done	not done	not done	not done	540	positive	negative	positive	positive	negative	positive	enrolled	enrolled
M243	DR Congo	Masamuna	yes	Female	74	3800	negative	negative	negative		not done	negative	negative	not done	not done	not done	not done	NA	not done	not done	not done	not done	not done	not done	excluded	Sample Not Tested In Lab
M244	DR Congo	Masamuna	yes	Female	12	4000	positive	positive	P.f	206	positive	negative	negative	not done	not done	not done	not done	965	positive	negative	positive	positive	negative	positive	enrolled	enrolled
M245	DR Congo	Masamuna	yes	Male	36	8200	negative	negative	negative		negative	negative	negative	not done	not done	not done	not done	850	negative	negative	negative	negative	positive	negative	enrolled	enrolled
M246	DR Congo	Masamuna	yes	Female	8	8600	negative	negative	negative		positive	negative	negative	not done	not done	not done	not done	NA	not done	not done	not done	not done	not done	not done	Sample Not Tested In Lab	Sample Not Tested In Lab
M247	DR Congo	Masamuna	yes	Male	73	10000	positive	positive	P.f	312	positive	negative	negative	not done	not done	not done	not done	423	positive	negative	positive	positive	negative	positive	enrolled	enrolled
M248	DR Congo	Masamuna	yes	Female	25	9000	positive	positive	P.f	3578	positive	negative	negative	not done	not done	not done	not done	347	positive	negative	positive	positive	negative	positive	enrolled	enrolled
M249	DR Congo	Masamuna	yes	Female	18	7200	positive	positive	P.f	171	positive	negative	negative	not done	not done	not done	not done	NA	not done	not done	not done	not done	not done	not done	Sample Not Tested In Lab	Sample Not Tested In Lab
M250	DR Congo	Masamuna	yes	Male	13	7200	positive	positive	P.f	3000	negative	negative	negative	not done	not done	not done	not done	NA	not done	not done	not done	not done	not done	not done	Sample Not Tested In Lab	Sample Not Tested In Lab
M251	DR Congo	Masamuna	yes	Male	7	8500	positive	positive	P.f	66	negative	negative	negative	not done	not done	not done	not done	NA	not done	not done	not done	not done	not done	not done	Sample Not Tested In Lab	Sample Not Tested In Lab
M252	DR Congo	Masamuna	yes	Female	32	3400	positive	negative	negative		negative	negative	negative	not done	not done	not done	not done	102	negative	negative	negative	negative	negative	negative	enrolled	enrolled
M253	DR Congo	Masamuna	yes	Female	24	8000	positive	positive	P.f	156	negative	negative	negative	not done	not done	not done	not done	NA	not done	not done	not done	not done	not done	not done	Sample Not Tested In Lab	Sample Not Tested In Lab
M254	DR Congo	Masamuna	yes	Female	2	8000	positive	positive	P.f	78	positive	negative	negative	not done	not done	not done	not done	638	positive	negative	positive	positive	negative	positive	enrolled	enrolled
M255	DR Congo	Masamuna	yes	Female	2	7500	positive	positive	P.f	397	positive	negative	negative	not done	not done	not done	not done	NA	not done	not done	not done	not done	not done	not done	Sample Not Tested In Lab	Sample Not Tested In Lab
M256	DR Congo	Masamuna	yes	Female	3	6000	positive	positive	P.f	480	positive	negative	negative	not done	not done	not done	not done	908	positive	negative	positive	positive	negative	positive	enrolled	enrolled
M257	DR Congo	Masamuna	yes	Male	20	4800	positive	positive	P.f	456	negative	negative	negative	not done	not done	not done	not done	781	negative	negative	negative	negative	negative	negative	discordant RTs	enrolled
M258	DR Congo	Masamuna	yes	Female	5	3000	positive	positive	P.f	882	negative	negative	negative	not done	not done	not done	not done	NA	not done	not done	not done	not done	not done	not done	Sample Not Tested In Lab	Sample Not Tested In Lab
M259	DR Congo	Masamuna	yes	Male	23	10000	negative	negative	negative		negative	negative	negative	not done	not done	not done	not done	888	negative	negative	negative	negative	negative	negative	enrolled	enrolled
M260	DR Congo	Masamuna	yes	Female	27	2400	negative	negative	negative		negative	negative	negative	not done	not done	not done	not done	938	negative	negative	negative	negative	negative	negative	enrolled	enrolled
M261	DR Congo	Masamuna	yes	Female	32	5000	negative	negative	negative		negative	negative	negative	not done	not done	not done	not done	816	negative	negative	negative	negative	negative	negative	enrolled	enrolled
M262	DR Congo	Masamuna	yes	Male	30		negative	negative	negative		positive	negative	negative	not done	not done	not done	not done	NA	not done	not done	not done	not done	not done	not done	Sample Not Tested In Lab	Sample Not Tested In Lab
M263	DR Congo	Masamuna	yes	Female	18	4500	negative	negative	negative		negative	negative	negative	not done	not done	not done	not done	243	negative	negative	negative	negative	negative	negative	enrolled	enrolled
M264	DR Congo	Masamuna	yes	Female	25	10000	positive	positive	P.f	67	positive	negative	negative	not done	not done	not done	not done	286	positive	negative	positive	positive	negative	positive	enrolled	enrolled
M265	DR Congo	Masamuna	yes	Male	63	5500	positive	positive	P.f	54	positive	negative	negative	not done	not done	not done	not done	847	positive	negative	positive	positive	negative	positive	enrolled	enrolled
M266	DR Congo	Masamuna	yes	Female	2	5500	positive	positive	P.f	88	positive	negative	negative	not done	not done	not done	not done	377	positive	negative	positive	positive	negative	positive	enrolled	enrolled
M267	DR Congo	Masamuna	yes	Female	3	6800	positive	positive	P.f	202	positive	negative	negative	not done	not done	not done	not done	865	positive	negative	positive	positive	negative	positive	enrolled	enrolled
M268	DR Congo	Masamuna	yes	Male	6	3500	positive	positive	P.f	137	positive	negative	negative	not done	not done	not done	not done	734	positive	negative	positive	positive	negative	positive	enrolled	enrolled
M269	DR Congo	Masamuna	yes	Female	28	8500	positive	positive	P.f	89	positive	negative	negative	not done	not done	not done	not done	389	positive	negative	positive	positive	negative	positive	enrolled	enrolled
M270	DR Congo	Masamuna	yes	Male	29	3400	negative	negative	negative		positive	negative	negative	not done	not done	not done	not done	NA	not done	not done	not done	not done	not done	not done	Sample Not Tested In Lab	Sample Not Tested In Lab
M271	DR Congo	Masamuna	yes	Male	42	9000	negative	negative	negative		negative	positive	positive	positive	positive	positive	296	255	negative	positive	negative	negative	positive	negative	enrolled	enrolled
M272	DR Congo	Masamuna	yes	Female	17	6000	positive	positive	P.f	109	positive	negative	negative	not done	not done	not done	not done	546	positive	negative	positive	positive	negative	positive	enrolled	enrolled
M273	DR Congo	Masamuna	yes	Female	20	3400	positive	positive	P.f	78	positive	negative	negative	not done	not done	not done	not done	854	positive	negative	positive	positive	negative	positive	enrolled	enrolled
M274	DR Congo	Masamuna	yes	Male	3	5600	negative	negative	negative		negative	negative	negative	not done	not done	not done	not done	677	negative	negative	negative	negative	negative	negative	enrolled	enrolled
M275	DR Congo	Masamuna	yes	Male	8	5600	positive	positive	P.f	18	positive	negative	negative	not done	not done	not done	not done	14	positive	negative	positive	positive	negative	positive	enrolled	enrolled
M276	DR Congo	Masamuna	yes	Female	56	8000	negative	negative	negative		negative	negative	negative	not done	not done	not done	not done	984	negative	negative	negative	negative	negative	negative	enrolled	enrolled
M277	DR Congo	Masamuna	yes	Female	6	4950	positive	positive	P.f	21	negative	negative	negative	not done	not done	not done	not done	NA	not done	not done	not done	not done	not done	not done	Sample Not Tested In Lab	Sample Not Tested In Lab
M278	DR Congo	Masamuna	yes	Female	54	4000	negative	negative	negative		negative	negative	negative	not done	not done	not done	not done	639	negative	negative	negative	negative	negative	negative	enrolled	enrolled
M279	DR Congo	Masamuna	yes	Female	17	9250	positive	positive	P.f	9	positive	negative	negative	not done	not done	not done	not done	732	positive	negative	positive	positive	negative	positive	enrolled	enrolled
M280	DR Congo	Masamuna	yes	Female	22	7150	negative	negative	negative		negative	negative	negative	not done	not done	not done	not done	278	negative	negative	negative	negative	negative	negative	enrolled	enrolled
M281	DR Congo	Masamuna	yes	Female	30	8700	negative	negative	negative		not done	negative	negative	not done	not done	not done	not done	NA	not done	not done	not done	not done	not done	not done	excluded	Sample Not Tested In Lab
M282	DR Congo	Masamuna	yes	Female	14	6300	negative	negative	negative		not done	negative	negative	not done	not done	not done	not done	NA	not done	not done	not done	not done	not done	not done	excluded	Sample Not Tested In Lab
M283	DR Congo	Masamuna	yes	Male	46	4250	negative	negative	negative		not done	negative	negative	not done	not done	not done	not done	NA	not done	not done	not done	not done	not done	not done	excluded	Sample Not Tested In Lab
M284	DR Congo	Masamuna	yes	Male	26	3850	positive	positive	P.f	11	positive	negative	negative	not done	not done	not done	not done	839	positive	negative	positive	positive	negative	positive	enrolled	enrolled
M285	DR Congo	Masamuna	yes	Female	79	5400	positive	positive	P.f	7	positive	negative	negative	not done	not done	not done	not done	452	positive	negative	positive	positive	negative	positive	enrolled	enrolled
M286	DR Congo	Masamuna	yes	Female	40	10100	negative	negative	negative		not done	negative	negative	not done	not done	not done	not done	NA	not done	not done	not done	not done	not done	not done	excluded	Sample Not Tested In Lab
M287	DR Congo	Masamuna	yes	Male	22	7850	negative	negative	negative		not done	negative	negative	not done	not done	not done	not done	NA	not done	not done	not done	not done	not done	not done	excluded	Sample Not Tested In Lab
M288	DR Congo	Masamuna	yes	Female	25	5000	positive	positive	P.f	75	positive	negative	negative	not done	not done	not done	not done	283	positive	negative	positive	positive	negative	positive	enrolled	enrolled
M289	DR Congo	Masamuna	yes	Male	20	5900	negative	negative	negative		positive	negative	negative	not done	not done	not done	not done	NA	not done	not done	not done	not done	not done	not done	Sample Not Tested In Lab	Sample Not Tested In Lab
M290	DR Congo	Masamuna	yes	Male	20	4350	negative	negative	negative		not done	negative	negative	not done	not done	not done	not done	NA	not done	not done	not done	not done	not done	not done	excluded	Sample Not Tested In Lab
M291	DR Congo	Masamuna	yes	Female	10	9550	positive	positive	P.f	67	positive	negative	negative	not done	not done	not done	not done	743	positive	negative	positive	positive	negative	positive	enrolled	enrolled
V001	DR Congo	Virunga	no	Male	23	9220	positive	positive	P.f	4902	positive	negative	negative	not done	not done	not done	not done	10	positive	negative	positive	positive	negative	positive	enrolled	enrolled
V002	DR Congo	Virunga	no	Female	19	5210	positive	positive	P.f	4260	positive	negative	negative	not done	not done	not done	not done	968	positive	negative	positive	positive	negative	positive	enrolled	enrolled
V003	DR Congo	Virunga	no	Male	25	4280	positive	positive	P.f	4093	positive	negative	negative	not done	not done	not done	not done	983	positive	negative	positive	positive	negative	positive	enrolled	enrolled
V004	DR Congo	Virunga	no	Male	17	4640	positive	positive	P.f	110	positive	negative	negative	not done	not done	not done	not done	870	positive	negative	positive	positive	negative	positive	enrolled	enrolled
V005	DR Congo	Virunga	no	Male	42	6890	negative	negative	negative		negative	negative	negative	not done	not done	not done	not done	701	negative	negative	negative	negative	negative	negative	enrolled	enrolled
V006	DR Congo	Virunga	no	Male	38	2610	positive	positive	P.f	167	positive	negative	negative	not done	not done	not done	not done	560	positive	negative	positive	positive	negative	positive	enrolled	enrolled
V007	DR Congo	Virunga	no	Male	52		negative	negative	negative		negative	negative	positive	not done	not done	not done	not done	132	negative	positive	negative	negative	positive	negative	enrolled	enrolled
V008	DR Congo	Virunga	no	Female	30	3570	negative	negative	negative		negative	negative	negative	not done	not done	not done	not done	299	negative	negative	negative	negative	negative	negative	enrolled	enrolled
V009	DR Congo	Virunga	no	Male	41	5000	negative	negative	negative		negative	negative	negative	not done	not done	not done	not done	885	negative	negative	negative	negative	negative	negative	enrolled	enrolled
V010	DR Congo	Virunga	no	Male	30	3600	negative	negative	negative		negative	negative	negative	not done	not done	not done	not done	230	negative	negative	negative	negative	negative	negative	enrolled	enrolled
V011	DR Congo	Virunga	no	Female	38	4850	positive	positive	P.f	9700	positive	negative	negative	not done	not done	not done	not done	204	positive	negative	positive	positive	negative	positive	enrolled	enrolled
V012	DR Congo	Virunga	no	Male	36	6420	positive	positive	P.f	88701	positive	negative	negative	not done	not done	not done	not done	710	positive	negative	positive	positive	negative	positive	enrolled	enrolled
V013	DR Congo	Virunga	no	Male	27	4120	positive	positive	P.f	1013	positive	negative	negative	not done	not done	not done	not done	683	positive	negative	positive	positive	negative	positive	enrolled	enrolled
V014	DR Congo	Virunga	no	Male	23	7580	positive	positive	P.f	2029	positive	negative	negative	not done	not done	not done	not done	20	positive	negative	positive	positive	negative	positive	enrolled	enrolled
V015	DR Congo	Virunga	no	Male	27	4800	positive	positive	P.f	364	positive	negative	negative	not done	not done	not done	not done	470	positive	negative	positive	positive	negative	positive	enrolled	enrolled
V016	DR Congo	Virunga	no	Male	27	17360	positive	positive	P.f	1308	positive	positive	negative	not done	not done	not done	not done	759	positive	negative	positive	positive	negative	positive	enrolled	enrolled
V017	DR Congo	Virunga	no	Female	2	13550	positive	positive	P.f	54736	positive	negative	negative	not done	not done	not done	not done	992	positive	negative	positive	positive	negative	positive	enrolled	enrolled
V018	DR Congo	Virunga	no	Female	19	7070	negative	negative	negative		negative	negative	negative	not done	not done	not done	not done	25	negative	negative	negative	negative	negative	negative	enrolled	enrolled
V019	DR Congo	Virunga	no	Female	15	17060	positive	positive	P.f	2388	positive	negative	positive	not done	not done	not done	not done	325	positive	negative	positive	positive	negative	positive	enrolled	enrolled
V020	DR Congo	Virunga	no	Male	28	5680	negative	negative	negative		negative	negative	negative	not done	not done	not done	not done	510	negative	negative	negative	negative	negative	negative	enrolled	enrolled
V021	DR Congo	Virunga	no	Female	34	4690	positive	positive	P.f	565	positive	negative	negative	not done	not done	not done	not done	183	positive	negative	positive	positive	negative	positive	enrolled	enrolled
V022	DR Congo	Virunga	no	Male	1	13930	positive	positive	P.f	121887	positive	negative	negative	not done	not done	not done	not done	26	positive	negative	positive	positive	negative	positive	enrolled	enrolled
V023	DR Congo	Virunga	no	Male	47	10350	positive	positive	P.f	35707	positive	negative	negative	not done	not done	not done	not done	770	positive	negative	positive	positive	negative	positive	enrolled	enrolled
V024	DR Congo	Virunga	no	Male	36	5320	positive	positive	P.f	7690	positive	negative	negative	not done	not done	not done	not done	500	positive	negative	positive	positive	negative	positive	enrolled	enrolled
V025	DR Congo	Virunga	no	Female	21	6890	negative	negative	negative		positive	negative	negative	not done	not done	not done	not done	NA	not done	not done	not done	not done	not done	not done	Sample Not Tested In Lab	Sample Not Tested In Lab
V026	DR Congo	Virunga	no	Male	26	8040	positive	positive	P.f	4039	positive	negative	negative	not done	not done	not done	not done	95	positive	negative	positive	positive	negative	positive	enrolled	enrolled
V027	DR Congo	Virunga	no	Male	50	3860	positive	positive	P.f	805	positive	negative	negative	not done	not done	not done	not done	681	positive	negative	positive	positive	negative	positive	enrolled	enrolled
V028	DR Congo	Virunga	no	Male	35	6130	negative	negative	negative		negative	negative	negative	not done	not done	not done	not done	175	negative	negative	negative	negative	negative	negative	enrolled	enrolled
V029	DR Congo	Virunga	no	Female	21	5570	negative	negative	negative		negative	negative	negative	not done	not done	not done	not done	16	negative	negative	negative	negative	negative	negative	enrolled	enrolled
V030	DR Congo	Virunga	no	Male	28	5130	negative	negative	negative		negative	negative	positive	not done	not done	not done	not done	357	negative	negative	negative	negative	negative	negative	enrolled	enrolled
V031	DR Congo	Virunga	no	Male	48	5440	negative	negative	negative		negative	negative	negative	not done	not done	not done	not done	995	negative	negative	negative	negative	negative	negative	enrolled	enrolled
V032	DR Congo	Virunga	no	Male	26	3130	positive	positive	P.f	299	positive	negative	negative	not done	not done	not done	not done	446	positive	negative	negative	positive	negative	negative	enrolled	enrolled
V033	DR Congo	Virunga	no	Female	30	25820	negative	negative	negative		negative	negative	negative	not done	not done	not done	not done	276	negative	negative	negative	negative	negative	negative	enrolled	enrolled
V034	DR Congo	Virunga	no	Male	18	15250	positive	positive	P.f	15324	positive	negative	negative	not done	not done	not done	not done	799	positive	negative	positive	positive	negative	positive	enrolled	enrolled
V035	DR Congo	Virunga	no	Female	30	13590	positive	positive	P.f	432	not done	negative	negative	not done	not done	not done	not done	NA	not done	not done	not done	not done	not done	not done	excluded	Sample Not Tested In Lab
V036	DR Congo	Virunga	no	Female	27	4490	negative	negative	negative		negative	negative	negative	not done	not done	not done	not done	110	negative	negative	negative	negative	negative	negative	enrolled	enrolled
V037	DR Congo	Virunga	no	Male	27	5230	negative	negative	negative		negative	negative	negative	not done	not done	not done	not done	312	negative	negative	negative	negative	negative	negative	enrolled	enrolled
V038	DR Congo	Virunga	no	Female	16	8050	negative	negative	negative		negative	negative	negative	not done	not done	not done	not done	817	negative	negative	negative	negative	negative	negative	enrolled	enrolled
V039	DR Congo	Virunga	no	Male	20	4290	negative	negative	negative		negative	negative	negative	not done	not done	not done	not done	201	negative	negative	negative	negative	negative	negative	enrolled	enrolled
V040	DR Congo	Virunga	no	Male	56	5870	positive	positive	P.f	514	negative	negative	negative	not done	not done	not done	not done	NA	not done	not done	not done	not done	not done	not done	Sample Not Tested In Lab	Sample Not Tested In Lab
V041	DR Congo	Virunga	no	Female	2	6320	negative	negative	negative		negative	negative	negative	not done	not done	not done	not done	340	negative	negative	negative	negative	negative	negative	enrolled	enrolled
V042	DR Congo	Virunga	no	Male	50	6340	negative	negative	negative		not done	negative	negative	not done	not done	not done	not done	NA	not done	not done	not done	not done	not done	not done	excluded	Sample Not Tested In Lab
[truncated: 13 more rows]
