# Supplementary material for: Performance evaluation of a prototype rapid diagnostic test for combined detection of gambiense human African trypanosomiasis and malaria
Source: PLoS Negl Trop Dis. 2020 Apr 6;14(4):e0008168. doi: 10.1371/journal.pntd.0008168 (PMC7162526; doi:10.1371/journal.pntd.0008168)
Supplement: S2 Data — (CSV) [file pntd.0008168.s005.csv]

Sample ID	Blind code in lab	HAT RDT 2.0_1st Reader	Combo RDT HAT Band_1st Reader	Combo RDT P.f Band_1st Reader	HAT RDT 2.0_2nd Reader	Combo RDT HAT Band_2nd Reader	Combo RDT P.f Band_2nd Reader	HAT participant status	Enrolment status
A008P	2	positive	positive	negative	positive	positive	negative	HAT Case	enrolled
A154P	5	positive	positive	negative	positive	positive	negative	HAT Case	enrolled
OM 304A	7	positive	positive	negative	positive	positive	negative	HAT Case	enrolled
A138P	15	positive	positive	negative	positive	positive	negative	HAT Case	enrolled
A168P	18	positive	positive	negative	positive	positive	negative	HAT Case	enrolled
A022P	23	positive	positive	negative	positive	positive	negative	HAT Case	enrolled
A047P	32	positive	positive	negative	positive	positive	negative	HAT Case	enrolled
OM 135A	37	positive	positive	negative	positive	positive	negative	HAT Case	enrolled
A027P	42	positive	positive	negative	positive	positive	negative	HAT Case	enrolled
A086P	43	positive	positive	negative	positive	positive	negative	HAT Case	enrolled
OM 209A	49	positive	positive	positive	positive	positive	positive	HAT Case	enrolled
A096P	51	positive	positive	negative	positive	positive	negative	HAT Case	enrolled
A121P	54	positive	positive	negative	positive	positive	negative	HAT Case	enrolled
A048P	64	positive	positive	negative	positive	positive	negative	HAT Case	enrolled
B038P	65	positive	positive	negative	positive	positive	negative	HAT Case	enrolled
L1707	66	positive	positive	positive	positive	positive	positive	HAT Case	enrolled
B043P	68	positive	positive	negative	positive	positive	negative	HAT Case	enrolled
OM 313A	69	positive	positive	negative	positive	positive	negative	HAT Case	enrolled
A072P	72	positive	positive	negative	positive	positive	negative	HAT Case	enrolled
A112P	76	positive	positive	negative	positive	positive	negative	HAT Case	enrolled
A126P	78	positive	positive	negative	positive	positive	negative	HAT Case	enrolled
A070P	80	positive	positive	negative	positive	positive	negative	HAT Case	enrolled
A115P	81	positive	positive	negative	positive	positive	negative	HAT Case	enrolled
B044P	82	positive	positive	negative	positive	positive	negative	HAT Case	enrolled
A156P	84	positive	positive	negative	positive	positive	negative	HAT Case	enrolled
A142P	85	positive	positive	negative	positive	positive	negative	HAT Case	enrolled
A101P	90	positive	positive	negative	positive	positive	negative	HAT Case	enrolled
A073P	100	positive	positive	negative	positive	positive	negative	HAT Case	enrolled
A123P	103	negative	negative	positive	negative	negative	positive	HAT Case	enrolled
B014P	112	positive	positive	negative	positive	negative	negative	HAT Case	enrolled
A060P	113	positive	positive	negative	negative	positive	negative	HAT Case	enrolled
OM 219A	116	positive	positive	negative	positive	positive	negative	HAT Case	enrolled
A105P	120	negative	positive	negative	negative	positive	negative	HAT Case	enrolled
A147P	123	positive	positive	negative	positive	positive	negative	HAT Case	enrolled
A004P	125	positive	positive	negative	positive	positive	negative	HAT Case	enrolled
A001P	127	positive	positive	negative	positive	positive	negative	HAT Case	enrolled
A068P	135	positive	positive	negative	positive	positive	negative	HAT Case	enrolled
A059P	136	positive	positive	negative	positive	positive	negative	HAT Case	enrolled
A139P	138	negative	negative	negative	negative	negative	negative	HAT Case	enrolled
A029P	145	positive	positive	negative	positive	positive	negative	HAT Case	enrolled
A009P	146	positive	positive	negative	positive	positive	negative	HAT Case	enrolled
A144P	151	positive	positive	negative	positive	positive	negative	HAT Case	enrolled
A057P	155	positive	positive	negative	positive	positive	negative	HAT Case	enrolled
OM 299A	160	positive	positive	negative	positive	positive	negative	HAT Case	enrolled
A097P	167	positive	positive	negative	positive	positive	negative	HAT Case	enrolled
A103P	168	positive	positive	negative	positive	positive	negative	HAT Case	enrolled
A069P	169	positive	positive	negative	positive	positive	negative	HAT Case	enrolled
A128P	174	positive	positive	negative	positive	positive	negative	HAT Case	enrolled
A010P	177	negative	negative	negative	negative	negative	negative	HAT Case	enrolled
P1557	182	positive	positive	negative	positive	positive	negative	HAT Case	enrolled
A071P	185	positive	positive	negative	positive	positive	negative	HAT Case	enrolled
B054P	196	positive	positive	negative	positive	positive	negative	HAT Case	enrolled
A130P	200	positive	positive	positive	positive	positive	positive	HAT Case	enrolled
L1380	211	negative	positive	negative	negative	negative	negative	HAT Case	enrolled
A075P	212	positive	positive	negative	positive	positive	negative	HAT Case	enrolled
A135P	213	positive	positive	negative	positive	positive	negative	HAT Case	enrolled
A034P	215	positive	positive	negative	positive	positive	negative	HAT Case	enrolled
A066P	217	positive	positive	negative	positive	positive	negative	HAT Case	enrolled
P1345	218	positive	positive	negative	positive	positive	negative	HAT Case	enrolled
A042P	220	positive	positive	negative	positive	positive	negative	HAT Case	enrolled
B013P	222	positive	positive	positive	positive	positive	positive	HAT Case	enrolled
A041P	223	positive	positive	negative	positive	positive	negative	HAT Case	enrolled
L1590	228	positive	positive	positive	positive	positive	positive	HAT Case	enrolled
B037P	232	positive	positive	negative	positive	positive	negative	HAT Case	enrolled
A117P	234	positive	positive	negative	negative	positive	negative	HAT Case	enrolled
A050P	237	positive	positive	negative	positive	positive	negative	HAT Case	enrolled
A079P	244	positive	positive	negative	positive	positive	negative	HAT Case	enrolled
OM 260A	246	positive	positive	negative	positive	positive	negative	HAT Case	enrolled
A030P	248	positive	positive	negative	positive	positive	negative	HAT Case	enrolled
A159P	249	positive	positive	negative	positive	positive	negative	HAT Case	enrolled
A031P	253	positive	positive	negative	positive	positive	negative	HAT Case	enrolled
OM 273A	259	positive	positive	negative	positive	positive	negative	HAT Case	enrolled
A157P	261	positive	positive	negative	positive	positive	negative	HAT Case	enrolled
A113P	266	negative	positive	positive	negative	negative	negative	HAT Case	enrolled
A091P	267	positive	positive	negative	positive	positive	negative	HAT Case	enrolled
A129P	270	positive	positive	negative	positive	positive	negative	HAT Case	enrolled
A019P	271	positive	negative	negative	positive	negative	negative	HAT Case	enrolled
A002P	272	positive	positive	negative	negative	positive	negative	HAT Case	enrolled
A024P	277	negative	negative	negative	negative	negative	negative	HAT Case	enrolled
A108P	282	positive	positive	negative	positive	positive	negative	HAT Case	enrolled
M 205A	284	positive	positive	negative	positive	positive	negative	HAT Case	enrolled
A046P	288	positive	positive	negative	positive	positive	negative	HAT Case	enrolled
A093P	290	positive	positive	negative	positive	positive	negative	HAT Case	enrolled
L1466	293	positive	positive	positive	positive	positive	positive	HAT Case	enrolled
OM 252A	294	positive	positive	negative	positive	positive	negative	HAT Case	enrolled
OM 272A	300	positive	positive	positive	positive	positive	positive	HAT Case	enrolled
OM 301A	306	positive	positive	negative	positive	positive	negative	HAT Case	enrolled
A053P	308	negative	negative	negative	negative	negative	negative	HAT Case	enrolled
L1379	310	negative	negative	negative	negative	negative	negative	HAT Case	enrolled
B6953	311	positive	positive	negative	positive	positive	negative	HAT Case	enrolled
A094P	321	positive	positive	negative	positive	positive	negative	HAT Case	enrolled
A088P	322	negative	negative	negative	negative	negative	negative	HAT Case	enrolled
OM 327A	324	positive	positive	negative	positive	positive	negative	HAT Case	enrolled
OM 130A	332	positive	positive	positive	positive	positive	positive	HAT Case	enrolled
B022P	337	positive	positive	negative	positive	positive	negative	HAT Case	enrolled
A120P	344	positive	positive	negative	positive	positive	negative	HAT Case	enrolled
A170P	348	positive	positive	negative	positive	positive	negative	HAT Case	enrolled
A095P	351	positive	positive	positive	positive	positive	negative	HAT Case	enrolled
OM 225A	356	negative	negative	negative	negative	positive	negative	HAT Case	enrolled
OM 259A	359	negative	positive	negative	negative	positive	negative	HAT Case	enrolled
A055P	360	positive	positive	negative	positive	positive	negative	HAT Case	enrolled
N1666	362	negative	negative	negative	negative	negative	negative	HAT Case	enrolled
A133P	371	positive	positive	negative	positive	positive	negative	HAT Case	enrolled
A013P	375	positive	positive	negative	positive	positive	negative	HAT Case	enrolled
A127P	382	positive	positive	negative	positive	positive	negative	HAT Case	enrolled
A036P	397	positive	positive	negative	positive	positive	negative	HAT Case	enrolled
A064P	400	positive	positive	negative	positive	positive	negative	HAT Case	enrolled
A134P	411	positive	positive	negative	positive	positive	negative	HAT Case	enrolled
A150P	417	positive	positive	negative	positive	positive	negative	HAT Case	enrolled
A012P	418	negative	negative	negative	negative	negative	negative	HAT Case	enrolled
A037P	419	positive	positive	negative	positive	positive	negative	HAT Case	enrolled
A077P	425	positive	positive	negative	positive	positive	negative	HAT Case	enrolled
OM 290A	429	positive	positive	positive	positive	positive	positive	HAT Case	enrolled
A107P	436	negative	negative	negative	negative	negative	negative	HAT Case	enrolled
A087P	437	positive	positive	negative	positive	positive	negative	HAT Case	enrolled
B010P	447	positive	positive	positive	positive	positive	positive	HAT Case	enrolled
A084P	450	positive	positive	negative	positive	positive	negative	HAT Case	enrolled
A161P	454	positive	positive	negative	positive	positive	negative	HAT Case	enrolled
A155P	457	positive	positive	negative	positive	positive	negative	HAT Case	enrolled
A018P	460	positive	positive	negative	positive	positive	negative	HAT Case	enrolled
OM 326A	464	positive	positive	negative	positive	positive	negative	HAT Case	enrolled
A061P	465	positive	positive	negative	positive	positive	negative	HAT Case	enrolled
A100P	472	positive	negative	negative	positive	negative	negative	HAT Case	enrolled
OM 276A	473	positive	positive	positive	positive	positive	positive	HAT Case	enrolled
B029P	481	positive	negative	negative	positive	positive	negative	HAT Case	enrolled
A169P	487	positive	positive	negative	positive	positive	negative	HAT Case	enrolled
A007P	489	positive	positive	positive	positive	positive	positive	HAT Case	enrolled
A111P	493	positive	positive	negative	positive	positive	negative	HAT Case	enrolled
L1341	494	negative	negative	positive	negative	negative	negative	HAT Case	enrolled
OM 328A	495	positive	positive	negative	positive	positive	negative	HAT Case	enrolled
A020P	505	positive	positive	negative	positive	positive	negative	HAT Case	enrolled
A148P	507	positive	positive	negative	positive	positive	negative	HAT Case	enrolled
A076P	513	positive	positive	negative	positive	positive	negative	HAT Case	enrolled
P1199	525	negative	negative	negative	negative	negative	negative	HAT Case	enrolled
OM 275A	527	positive	positive	negative	positive	positive	negative	HAT Case	enrolled
OM 309A	528	negative	positive	positive	positive	positive	positive	HAT Case	enrolled
A062P	532	positive	positive	negative	positive	positive	negative	HAT Case	enrolled
A145P	533	positive	positive	negative	positive	positive	negative	HAT Case	enrolled
P1185	541	positive	positive	negative	positive	positive	negative	HAT Case	enrolled
A028P	543	negative	negative	negative	negative	negative	negative	HAT Case	enrolled
A152P	545	positive	positive	positive	positive	positive	positive	HAT Case	enrolled
A151P	552	positive	positive	negative	positive	positive	positive	HAT Case	enrolled
OM 224A	553	positive	positive	positive	positive	positive	positive	HAT Case	enrolled
B056P	554	positive	positive	negative	positive	positive	negative	HAT Case	enrolled
A065P	555	positive	positive	negative	positive	positive	negative	HAT Case	enrolled
A149P	564	positive	positive	negative	positive	positive	negative	HAT Case	enrolled
A131P	568	positive	positive	negative	positive	positive	negative	HAT Case	enrolled
A023P	570	positive	positive	negative	positive	positive	negative	HAT Case	enrolled
B041P	574	positive	positive	negative	positive	positive	negative	HAT Case	enrolled
A063P	577	positive	positive	negative	positive	positive	negative	HAT Case	enrolled
B030P	583	positive	positive	negative	positive	positive	negative	HAT Case	enrolled
A098P	586	positive	positive	negative	positive	positive	negative	HAT Case	enrolled
B005P	588	positive	positive	negative	positive	positive	negative	HAT Case	enrolled
A015P	589	positive	positive	negative	positive	positive	negative	HAT Case	enrolled
A014P	594	positive	positive	negative	positive	positive	negative	HAT Case	enrolled
A051P	596	positive	positive	negative	positive	positive	negative	HAT Case	enrolled
B042	608	positive	positive	negative	positive	positive	negative	HAT Case	enrolled
OM 256A	609	positive	positive	negative	positive	positive	negative	HAT Case	enrolled
A033P	623	positive	positive	negative	positive	positive	negative	HAT Case	enrolled
OM 274A	624	positive	positive	negative	positive	positive	negative	HAT Case	enrolled
A162P	627	positive	positive	negative	positive	positive	negative	HAT Case	enrolled
A035P	629	positive	positive	negative	positive	positive	negative	HAT Case	enrolled
A160P	633	positive	positive	negative	positive	positive	negative	HAT Case	enrolled
A082P	641	positive	positive	negative	positive	positive	negative	HAT Case	enrolled
A046P	645	positive	positive	negative	positive	positive	negative	HAT Case	enrolled
N1660	647	positive	positive	negative	positive	positive	negative	HAT Case	enrolled
A146P	648	positive	positive	negative	positive	positive	negative	HAT Case	enrolled
B040P	654	positive	positive	negative	positive	positive	negative	HAT Case	enrolled
OM 247A	659	negative	negative	negative	negative	negative	negative	HAT Case	enrolled
A040P	661	positive	positive	negative	positive	positive	negative	HAT Case	enrolled
B2366	664	negative	negative	negative	negative	negative	negative	HAT Case	enrolled
A125P	668	positive	positive	negative	positive	positive	negative	HAT Case	enrolled
A032P	670	positive	positive	negative	positive	positive	negative	HAT Case	enrolled
B012P	673	positive	positive	negative	positive	positive	negative	HAT Case	enrolled
B021P	680	positive	positive	negative	positive	positive	negative	HAT Case	enrolled
A058P	692	positive	positive	negative	positive	positive	negative	HAT Case	enrolled
A143P	693	positive	positive	negative	positive	positive	negative	HAT Case	enrolled
B031P	696	positive	positive	negative	positive	positive	negative	HAT Case	enrolled
A080P	699	positive	positive	negative	positive	positive	negative	HAT Case	enrolled
A119P	702	positive	positive	negative	positive	positive	negative	HAT Case	enrolled
OM 330A	706	positive	positive	positive	positive	positive	positive	HAT Case	enrolled
A043P	707	positive	positive	positive	positive	positive	positive	HAT Case	enrolled
OM 279A	711	negative	negative	negative	negative	negative	negative	HAT Case	enrolled
A056P	718	positive	positive	negative	positive	positive	negative	HAT Case	enrolled
OM 329A	719	positive	positive	negative	negative	positive	negative	HAT Case	enrolled
B032P	722	positive	positive	negative	positive	positive	negative	HAT Case	enrolled
L1684	723	positive	positive	negative	positive	positive	negative	HAT Case	enrolled
A025P	731	negative	negative	negative	negative	positive	negative	HAT Case	enrolled
A085P	737	positive	positive	negative	positive	positive	positive	HAT Case	enrolled
B009P	739	positive	positive	negative	positive	positive	negative	HAT Case	enrolled
L1706	740	positive	positive	positive	positive	positive	positive	HAT Case	enrolled
A104P	748	positive	positive	negative	positive	positive	negative	HAT Case	enrolled
A140P	752	positive	positive	negative	positive	positive	negative	HAT Case	enrolled
B024P	754	positive	positive	negative	positive	positive	negative	HAT Case	enrolled
A011P	761	negative	negative	positive	negative	negative	negative	HAT Case	enrolled
B058P	762	positive	positive	negative	positive	positive	negative	HAT Case	enrolled
A039P	766	positive	positive	negative	positive	positive	negative	HAT Case	enrolled
A052P	771	positive	positive	negative	positive	positive	negative	HAT Case	enrolled
B025P	772	positive	positive	negative	negative	positive	negative	HAT Case	enrolled
A083P	777	positive	positive	negative	positive	positive	negative	HAT Case	enrolled
B057P	779	positive	positive	negative	positive	positive	negative	HAT Case	enrolled
N1694	788	positive	positive	negative	positive	positive	negative	HAT Case	enrolled
OM 259A	794	negative	negative	negative	negative	negative	negative	HAT Case	enrolled
A074P	802	positive	positive	negative	positive	positive	negative	HAT Case	enrolled
A089P	804	positive	positive	negative	positive	positive	negative	HAT Case	enrolled
A122P	805	positive	positive	negative	positive	positive	negative	HAT Case	enrolled
M 203A	807	negative	negative	negative	negative	negative	negative	HAT Case	enrolled
B027P	809	positive	positive	negative	positive	positive	negative	HAT Case	enrolled
B008P	815	positive	positive	negative	positive	positive	negative	HAT Case	enrolled
OM 308A	823	positive	positive	negative	positive	positive	negative	HAT Case	enrolled
A092P	825	positive	positive	negative	positive	positive	negative	HAT Case	enrolled
A136P	842	positive	positive	negative	positive	positive	negative	HAT Case	enrolled
OM 249A	846	positive	positive	negative	positive	positive	negative	HAT Case	enrolled
OM 227A	856	negative	negative	positive	negative	negative	positive	HAT Case	enrolled
A049P	862	negative	negative	negative	negative	negative	negative	HAT Case	enrolled
OM 319A	864	positive	positive	negative	positive	positive	negative	HAT Case	enrolled
A110P	867	negative	negative	negative	negative	negative	negative	HAT Case	enrolled
A099P	874	positive	positive	negative	positive	positive	negative	HAT Case	enrolled
A163P	889	positive	positive	negative	positive	positive	negative	HAT Case	enrolled
B1909	891	positive	positive	negative	positive	negative	negative	HAT Case	enrolled
A106P	894	positive	positive	negative	positive	positive	negative	HAT Case	enrolled
A116P	895	positive	positive	negative	positive	positive	negative	HAT Case	enrolled
A016P	897	positive	positive	negative	positive	positive	negative	HAT Case	enrolled
A158P	903	positive	positive	negative	negative	positive	negative	HAT Case	enrolled
A118P	907	positive	positive	negative	positive	positive	negative	HAT Case	enrolled
B016P	917	positive	positive	negative	positive	positive	negative	HAT Case	enrolled
A102P	922	positive	positive	negative	positive	positive	negative	HAT Case	enrolled
A054P	924	positive	positive	negative	positive	positive	negative	HAT Case	enrolled
L1637	926	positive	positive	negative	positive	positive	negative	HAT Case	enrolled
B053P	935	positive	positive	negative	positive	positive	negative	HAT Case	enrolled
B023P	940	positive	positive	negative	positive	positive	negative	HAT Case	enrolled
OM 322A	941	positive	positive	negative	positive	positive	negative	HAT Case	enrolled
P1558	944	positive	positive	negative	positive	positive	negative	HAT Case	enrolled
OM 320A	951	positive	positive	negative	positive	positive	negative	HAT Case	enrolled
A064P	955	positive	positive	negative	positive	positive	negative	HAT Case	enrolled
A038P	966	positive	positive	negative	positive	positive	negative	HAT Case	enrolled
L1415	970	positive	positive	negative	positive	positive	negative	HAT Case	enrolled
A045P	973	positive	positive	negative	positive	positive	negative	HAT Case	enrolled
A026P	976	positive	positive	negative	positive	positive	positive	HAT Case	enrolled
A132P	977	positive	positive	negative	positive	positive	negative	HAT Case	enrolled
A153P	978	positive	positive	negative	positive	positive	negative	HAT Case	enrolled
A114P	981	positive	positive	negative	positive	positive	negative	HAT Case	enrolled
A017P	986	positive	positive	negative	positive	positive	negative	HAT Case	enrolled
B1884	996	positive	positive	negative	positive	positive	negative	HAT Case	enrolled
A124P	999	positive	positive	negative	positive	positive	negative	HAT Case	enrolled
A081P	1000	positive	positive	negative	positive	positive	negative	HAT Case	enrolled
P1186	1	positive	positive	negative	negative	negative	negative	HAT control	enrolled
N1776	6	negative	negative	negative	negative	negative	negative	HAT control	enrolled
P1449	9	negative	negative	negative	negative	negative	negative	HAT control	enrolled
OM 247B	12	negative	negative	negative	negative	negative	negative	HAT control	enrolled
N1722	21	negative	negative	negative	negative	negative	negative	HAT control	enrolled
P1310	24	negative	negative	negative	negative	negative	negative	HAT control	enrolled
L1427	29	negative	negative	negative	negative	negative	negative	HAT control	enrolled
N1920	44	negative	negative	negative	negative	negative	negative	HAT control	enrolled
N1664	45	negative	negative	positive	negative	negative	positive	HAT control	enrolled
B7367	46	negative	negative	negative	negative	negative	negative	HAT control	enrolled
N1804	47	negative	negative	negative	negative	negative	negative	HAT control	enrolled
N1551	55	negative	negative	positive	negative	negative	positive	HAT control	enrolled
B3471	56	negative	negative	negative	negative	negative	negative	HAT control	enrolled
N1536	62	negative	negative	negative	negative	negative	negative	HAT control	enrolled
N1734	63	negative	negative	negative	negative	negative	negative	HAT control	enrolled
L1568	71	negative	negative	negative	negative	negative	negative	HAT control	enrolled
OM 250B	86	negative	negative	negative	negative	negative	negative	HAT control	enrolled
B2213	92	negative	negative	negative	negative	negative	negative	HAT control	enrolled
N1828	97	negative	negative	positive	negative	negative	positive	HAT control	enrolled
P1282	109	negative	negative	negative	negative	negative	negative	HAT control	enrolled
N1858	117	negative	negative	negative	negative	negative	negative	HAT control	enrolled
N1864	118	negative	negative	negative	negative	negative	negative	HAT control	enrolled
N1885	122	negative	positive	negative	negative	negative	negative	HAT control	enrolled
B7364	124	negative	negative	negative	negative	negative	negative	HAT control	enrolled
N1910	126	negative	negative	negative	negative	negative	negative	HAT control	enrolled
P1176	128	negative	negative	positive	negative	negative	positive	HAT control	enrolled
N1760	129	negative	negative	positive	negative	negative	positive	HAT control	enrolled
P1428	130	negative	negative	negative	negative	negative	negative	HAT control	enrolled
N1467	137	negative	negative	negative	negative	negative	negative	HAT control	enrolled
N1901	140	negative	negative	negative	negative	negative	negative	HAT control	enrolled
B2648	147	negative	negative	positive	negative	negative	positive	HAT control	enrolled
B5323	148	negative	negative	negative	negative	negative	negative	HAT control	enrolled
N1824	149	negative	negative	negative	negative	negative	negative	HAT control	enrolled
OM 303B	153	negative	negative	positive	negative	negative	positive	HAT control	enrolled
B2794	159	negative	negative	negative	negative	negative	negative	HAT control	enrolled
N1853	162	positive	negative	positive	negative	negative	positive	HAT control	enrolled
L1587	166	negative	negative	negative	negative	negative	negative	HAT control	enrolled
P1212	170	negative	negative	negative	negative	negative	negative	HAT control	enrolled
B2944	173	negative	negative	positive	negative	negative	positive	HAT control	enrolled
B7347	176	negative	negative	negative	negative	negative	negative	HAT control	enrolled
B1890	179	negative	negative	negative	negative	negative	negative	HAT control	enrolled
P1434	180	negative	negative	negative	negative	negative	negative	HAT control	enrolled
N1867	184	negative	negative	negative	negative	negative	negative	HAT control	enrolled
P1481	188	negative	negative	negative	negative	negative	negative	HAT control	enrolled
B4893	189	negative	negative	negative	negative	negative	negative	HAT control	enrolled
N1578	193	negative	negative	negative	negative	negative	negative	HAT control	enrolled
P1475	197	negative	negative	negative	positive	negative	negative	HAT control	enrolled
B2805	203	negative	negative	positive	negative	negative	positive	HAT control	enrolled
L1367	207	negative	negative	negative	negative	negative	negative	HAT control	enrolled
L1479	208	negative	negative	negative	negative	negative	negative	HAT control	enrolled
OM 277B	210	negative	positive	negative	negative	positive	negative	HAT control	enrolled
B7215	221	negative	negative	negative	negative	negative	negative	HAT control	enrolled
P1464	226	negative	negative	negative	negative	negative	negative	HAT control	enrolled
P1118	231	negative	negative	negative	negative	negative	negative	HAT control	enrolled
N1909	239	negative	negative	positive	negative	negative	positive	HAT control	enrolled
N1579	240	negative	negative	positive	negative	negative	negative	HAT control	enrolled
N1643	242	negative	negative	negative	negative	negative	negative	HAT control	enrolled
N1712	247	negative	negative	negative	negative	negative	negative	HAT control	enrolled
N1897	250	negative	negative	negative	negative	negative	negative	HAT control	enrolled
B2142	254	positive	negative	negative	positive	negative	negative	HAT control	enrolled
L1321	256	negative	negative	negative	negative	negative	negative	HAT control	enrolled
N1935	257	negative	negative	negative	negative	negative	negative	HAT control	enrolled
N1645	260	negative	negative	negative	negative	negative	negative	HAT control	enrolled
OM 257B	280	negative	negative	negative	negative	negative	negative	HAT control	enrolled
B2271	291	negative	negative	negative	negative	negative	negative	HAT control	enrolled
B2428	292	negative	negative	negative	negative	negative	negative	HAT control	enrolled
P1346	295	negative	negative	negative	negative	negative	negative	HAT control	enrolled
L1528	297	negative	negative	negative	negative	negative	negative	HAT control	enrolled
B4169	301	negative	negative	negative	negative	negative	negative	HAT control	enrolled
N1485	304	negative	negative	negative	negative	negative	negative	HAT control	enrolled
P1233	307	negative	negative	negative	negative	negative	negative	HAT control	enrolled
B3676	317	negative	negative	negative	negative	negative	negative	HAT control	enrolled
B1889	329	negative	negative	negative	negative	negative	negative	HAT control	enrolled
B1646	330	negative	negative	positive	negative	negative	positive	HAT control	enrolled
L1548	331	negative	negative	positive	negative	negative	positive	HAT control	enrolled
P1465	333	negative	negative	negative	negative	negative	negative	HAT control	enrolled
B4463	334	negative	negative	negative	negative	negative	negative	HAT control	enrolled
N1931	338	negative	negative	negative	negative	negative	negative	HAT control	enrolled
N1750	339	negative	negative	negative	negative	negative	negative	HAT control	enrolled
P1476	342	negative	negative	negative	negative	negative	negative	HAT control	enrolled
N1912	345	negative	negative	negative	negative	negative	negative	HAT control	enrolled
B6880	346	negative	negative	negative	negative	negative	negative	HAT control	enrolled
B2176	352	negative	negative	positive	negative	negative	positive	HAT control	enrolled
L1452	353	negative	negative	negative	negative	negative	negative	HAT control	enrolled
N1890	354	negative	negative	positive	negative	negative	positive	HAT control	enrolled
P1463	355	negative	negative	negative	negative	negative	negative	HAT control	enrolled
P1483	368	negative	negative	negative	negative	negative	negative	HAT control	enrolled
B7327	370	negative	negative	positive	negative	negative	positive	HAT control	enrolled
B2392	373	negative	negative	negative	negative	negative	negative	HAT control	enrolled
B4891	376	negative	negative	negative	negative	negative	negative	HAT control	enrolled
P1179	380	negative	negative	negative	negative	negative	negative	HAT control	enrolled
B2698	383	negative	negative	negative	negative	negative	negative	HAT control	enrolled
B1990	386	negative	negative	negative	negative	negative	negative	HAT control	enrolled
B2978	395	negative	negative	negative	negative	negative	negative	HAT control	enrolled
N1587	396	negative	negative	positive	negative	negative	positive	HAT control	enrolled
L1362	401	negative	negative	negative	negative	negative	negative	HAT control	enrolled
N1810	408	negative	negative	negative	negative	negative	negative	HAT control	enrolled
L1585	409	negative	negative	negative	negative	negative	negative	HAT control	enrolled
OM 258B	413	negative	negative	positive	negative	negative	positive	HAT control	enrolled
N1895	421	negative	negative	negative	negative	negative	negative	HAT control	enrolled
B7362	424	negative	negative	positive	negative	negative	positive	HAT control	enrolled
L1354	427	negative	negative	negative	negative	negative	negative	HAT control	enrolled
N1570	430	negative	negative	positive	negative	negative	positive	HAT control	enrolled
P1274	434	negative	negative	negative	negative	negative	negative	HAT control	enrolled
P1295	438	negative	negative	negative	negative	negative	negative	HAT control	enrolled
OM 259B	440	negative	positive	negative	negative	positive	negative	HAT control	enrolled
B4188	448	negative	negative	negative	negative	negative	negative	HAT control	enrolled
B7398	449	negative	negative	negative	negative	negative	negative	HAT control	enrolled
N1615	456	negative	negative	positive	negative	negative	positive	HAT control	enrolled
B2972	466	negative	negative	positive	negative	negative	positive	HAT control	enrolled
N1866	467	negative	negative	positive	negative	negative	positive	HAT control	enrolled
P5291	468	negative	negative	negative	negative	negative	negative	HAT control	enrolled
N1683	469	negative	negative	negative	negative	negative	negative	HAT control	enrolled
L1435	471	negative	negative	negative	negative	negative	negative	HAT control	enrolled
B2875	476	negative	negative	negative	negative	negative	negative	HAT control	enrolled
P1241	477	negative	negative	negative	negative	negative	negative	HAT control	enrolled
L1550	478	negative	negative	positive	negative	negative	positive	HAT control	enrolled
L1422	479	negative	negative	negative	negative	negative	negative	HAT control	enrolled
B7520	484	negative	negative	negative	negative	negative	negative	HAT control	enrolled
OM 260B	486	negative	negative	negative	negative	negative	negative	HAT control	enrolled
B2412	491	negative	negative	negative	negative	negative	negative	HAT control	enrolled
L1582	501	negative	negative	negative	negative	negative	negative	HAT control	enrolled
N1832	502	negative	negative	negative	negative	negative	negative	HAT control	enrolled
N1572	504	negative	negative	negative	negative	negative	negative	HAT control	enrolled
P1439	508	negative	negative	negative	negative	negative	negative	HAT control	enrolled
P1324	514	negative	negative	positive	negative	negative	positive	HAT control	enrolled
N1825	515	negative	negative	negative	negative	negative	negative	HAT control	enrolled
B2748	522	negative	negative	negative	negative	negative	negative	HAT control	enrolled
B2791	526	positive	positive	negative	positive	negative	negative	HAT control	enrolled
P1363	531	negative	negative	negative	negative	negative	negative	HAT control	enrolled
B4756	537	negative	negative	negative	negative	negative	negative	HAT control	enrolled
OM 261B	539	negative	negative	negative	negative	negative	negative	HAT control	enrolled
B7285	544	negative	negative	positive	negative	negative	positive	HAT control	enrolled
P1462	547	negative	negative	negative	negative	negative	negative	HAT control	enrolled
N1958	557	positive	negative	negative	positive	negative	negative	HAT control	enrolled
N1585	558	negative	negative	positive	negative	negative	positive	HAT control	enrolled
B2976	563	negative	negative	positive	negative	negative	positive	HAT control	enrolled
N1898	571	negative	negative	negative	negative	negative	negative	HAT control	enrolled
B2663	572	negative	negative	negative	negative	negative	negative	HAT control	enrolled
B5284	579	negative	negative	negative	negative	negative	negative	HAT control	enrolled
B7394	581	positive	positive	negative	positive	positive	negative	HAT control	enrolled
N1808	584	negative	negative	positive	negative	negative	positive	HAT control	enrolled
B2865	590	negative	positive	negative	negative	positive	negative	HAT control	enrolled
OM 256B	591	negative	negative	negative	negative	negative	negative	HAT control	enrolled
B4769	593	negative	negative	negative	negative	negative	negative	HAT control	enrolled
B2843	601	positive	negative	negative	negative	negative	negative	HAT control	enrolled
B3603	607	negative	negative	negative	negative	negative	negative	HAT control	enrolled
N1706	610	negative	negative	negative	negative	negative	negative	HAT control	enrolled
N1878	611	negative	negative	negative	negative	negative	negative	HAT control	enrolled
B3669	616	negative	negative	negative	negative	negative	negative	HAT control	enrolled
L1461	635	negative	negative	negative	negative	negative	negative	HAT control	enrolled
N1908	637	negative	negative	negative	negative	negative	negative	HAT control	enrolled
L1386	644	negative	negative	negative	negative	negative	negative	HAT control	enrolled
N1759	646	negative	negative	negative	negative	negative	negative	HAT control	enrolled
N1537	650	negative	negative	negative	negative	negative	negative	HAT control	enrolled
B3633	663	negative	negative	positive	negative	negative	positive	HAT control	enrolled
B7359	667	negative	negative	positive	negative	negative	positive	HAT control	enrolled
B4436	669	negative	positive	negative	negative	negative	negative	HAT control	enrolled
B2806	676	negative	negative	positive	negative	negative	positive	HAT control	enrolled
L1368	684	negative	negative	negative	negative	negative	negative	HAT control	enrolled
B2459	690	negative	negative	positive	negative	negative	positive	HAT control	enrolled
B5562	703	negative	positive	negative	positive	positive	negative	HAT control	enrolled
B6249	705	negative	negative	negative	negative	negative	negative	HAT control	enrolled
P1424	708	negative	negative	negative	negative	negative	negative	HAT control	enrolled
N1984	713	negative	negative	negative	negative	negative	negative	HAT control	enrolled
B4150	721	positive	positive	negative	positive	positive	negative	HAT control	enrolled
B3017	727	negative	negative	negative	negative	negative	negative	HAT control	enrolled
OM 207B	728	positive	positive	negative	positive	positive	negative	HAT control	enrolled
L1560	729	negative	negative	negative	negative	negative	negative	HAT control	enrolled
P1351	730	negative	negative	negative	negative	negative	negative	HAT control	enrolled
L1478	738	negative	negative	negative	negative	negative	negative	HAT control	enrolled
B4054	744	negative	negative	positive	negative	negative	positive	HAT control	enrolled
B2946	745	negative	negative	positive	negative	negative	positive	HAT control	enrolled
P1361	747	negative	negative	negative	negative	negative	negative	HAT control	enrolled
B1913	751	negative	negative	negative	negative	negative	negative	HAT control	enrolled
L1556	755	negative	negative	negative	negative	negative	negative	HAT control	enrolled
B2828	756	negative	negative	negative	negative	negative	negative	HAT control	enrolled
N1927	760	negative	negative	negative	negative	negative	negative	HAT control	enrolled
B1976	768	negative	negative	negative	negative	negative	negative	HAT control	enrolled
P1171	769	negative	negative	negative	negative	negative	negative	HAT control	enrolled
B7464	782	negative	negative	negative	negative	negative	negative	HAT control	enrolled
L1491	784	negative	negative	negative	negative	negative	negative	HAT control	enrolled
B7385	786	negative	negative	negative	negative	negative	negative	HAT control	enrolled
B2803	790	negative	negative	negative	positive	negative	negative	HAT control	enrolled
P1459	801	negative	negative	negative	negative	negative	negative	HAT control	enrolled
N1489	810	negative	negative	negative	negative	negative	negative	HAT control	enrolled
B2197	811	negative	negative	negative	negative	negative	negative	HAT control	enrolled
P1253	812	negative	negative	negative	negative	negative	negative	HAT control	enrolled
P1467	814	negative	negative	negative	negative	negative	negative	HAT control	enrolled
B3472	820	positive	positive	negative	positive	negative	negative	HAT control	enrolled
B2387	824	negative	negative	negative	negative	negative	negative	HAT control	enrolled
B7462	826	negative	negative	negative	negative	negative	negative	HAT control	enrolled
N1722	827	negative	negative	negative	negative	negative	negative	HAT control	enrolled
N1595	829	negative	negative	negative	negative	negative	negative	HAT control	enrolled
P1466	830	negative	negative	positive	negative	negative	positive	HAT control	enrolled
B2411	832	negative	negative	negative	negative	negative	negative	HAT control	enrolled
N1874	833	negative	negative	negative	negative	negative	negative	HAT control	enrolled
L1565	835	negative	negative	negative	negative	negative	negative	HAT control	enrolled
N1515	836	negative	negative	positive	negative	negative	positive	HAT control	enrolled
B2753	837	negative	negative	positive	negative	negative	positive	HAT control	enrolled
B2796	840	negative	negative	negative	negative	negative	negative	HAT control	enrolled
B2699	843	negative	negative	negative	negative	negative	negative	HAT control	enrolled
P1501	844	negative	negative	negative	negative	negative	negative	HAT control	enrolled
N1727	851	negative	negative	positive	negative	negative	positive	HAT control	enrolled
M207B	853	positive	positive	negative	positive	positive	negative	HAT control	enrolled
P1264	855	negative	negative	negative	negative	negative	negative	HAT control	enrolled
B2356	857	negative	negative	negative	negative	negative	negative	HAT control	enrolled
P1450	858	negative	positive	negative	negative	positive	negative	HAT control	enrolled
OM 326	860	negative	negative	negative	negative	negative	negative	HAT control	enrolled
L1395	861	negative	negative	negative	negative	negative	negative	HAT control	enrolled
P1445	866	negative	negative	negative	negative	negative	negative	HAT control	enrolled
P1376	868	negative	negative	negative	negative	negative	negative	HAT control	enrolled
B7295	871	negative	negative	positive	positive	negative	positive	HAT control	enrolled
B2772	872	negative	negative	negative	negative	negative	negative	HAT control	enrolled
M203	877	negative	negative	negative	negative	negative	negative	HAT control	enrolled
B6881	881	negative	negative	negative	negative	negative	negative	HAT control	enrolled
P1404	883	negative	negative	negative	negative	negative	negative	HAT control	enrolled
N1761	887	negative	negative	positive	negative	negative	positive	HAT control	enrolled
L1633	892	negative	negative	negative	negative	negative	negative	HAT control	enrolled
B4187	901	negative	positive	positive	negative	positive	positive	HAT control	enrolled
N1939	911	negative	negative	positive	negative	negative	positive	HAT control	enrolled
N1782	912	negative	negative	positive	negative	negative	positive	HAT control	enrolled
N1751	914	negative	negative	positive	negative	negative	positive	HAT control	enrolled
OM 263B	918	negative	negative	negative	negative	negative	negative	HAT control	enrolled
L1555	929	negative	negative	negative	negative	negative	negative	HAT control	enrolled
B2360	930	negative	negative	negative	negative	negative	negative	HAT control	enrolled
L1501	932	negative	negative	negative	negative	negative	negative	HAT control	enrolled
P1396	933	negative	negative	negative	negative	negative	negative	HAT control	enrolled
N1930	934	negative	negative	negative	negative	negative	negative	HAT control	enrolled
B7523	937	positive	positive	positive	negative	positive	negative	HAT control	enrolled
B7355	942	negative	negative	negative	negative	negative	negative	HAT control	enrolled
B3670	943	negative	negative	negative	negative	negative	negative	HAT control	enrolled
P1429	952	negative	negative	negative	negative	negative	negative	HAT control	enrolled
B7480	954	negative	negative	negative	negative	negative	negative	HAT control	enrolled
B3000	956	negative	negative	negative	negative	negative	negative	HAT control	enrolled
B7299	959	negative	negative	negative	negative	negative	negative	HAT control	enrolled
P1184	961	negative	negative	negative	negative	negative	negative	HAT control	enrolled
N1891	967	negative	negative	positive	negative	negative	positive	HAT control	enrolled
N1926	969	negative	negative	negative	negative	negative	negative	HAT control	enrolled
OM 225B	982	negative	negative	negative	negative	negative	negative	HAT control	enrolled
B2633	987	negative	negative	positive	negative	negative	positive	HAT control	enrolled
N1884	989	negative	negative	negative	negative	negative	negative	HAT control	enrolled
B7344	990	positive	negative	negative	positive	positive	negative	HAT control	enrolled
B2251	993	negative	negative	positive	negative	negative	negative	HAT control	enrolled
B1886	997	negative	negative	negative	negative	negative	negative	HAT control	enrolled
B2842	998	negative	negative	negative	negative	negative	negative	HAT control	enrolled
A141P	164	negative	negative	positive	negative	negative	positive	No Ref Test results	excluded
A090P	318	positive	positive	negative	positive	positive	negative	No Ref Test results	excluded
A109P	191	negative	negative	positive	negative	negative	positive	No Ref Test results	excluded
OM 262A	902	negative	negative	positive	negative	negative	positive	No Ref Test results	excluded
N1608	19	positive	positive	negative	positive	positive	negative	No Ref Test results	excluded
N1591	165	negative	negative	negative	negative	negative	negative	No Ref Test results	excluded
B1964	381	negative	negative	negative	negative	negative	negative	No Ref Test results	excluded
L1552	704	positive	positive	negative	positive	positive	negative	No Ref Test results	excluded
